# Supplementary material for: Development of Indicators for Patient Care and Monitoring Standards for Secondary Health Care Services of Mumbai
Source: PLoS One. 2015 Mar 17;10(3):e0119813. doi: 10.1371/journal.pone.0119813 (PMC4364454; doi:10.1371/journal.pone.0119813)
Supplement: S1 File — (XLS) [file pone.0119813.s001.xls]

## Sheet: Get_Started
Indicators for patient Care and Monitoring Standards
Name of Institution
Current Year

## Sheet: StatutoryRequirement
	Component 1: Statutory Requirement for Hospital
Date of Reporting (Enter dd-mm-yyyy)			2014-08-24	Statutory Warning Status	Warning for Renewal (3 Months)
		Whether Present or absent	Licence Expiry Date (Enter dd/mm/yy)
1	Spirit Licence	Absent	2013-11-10	0	287
2	Biomedical Waste Licence	Absent	2013-06-17	0	433
3	AERB	Present	2014-09-21	100	-28
4	PNDT	Present	2014-12-19	100	-117
5	Fire-fighting NOC	Absent	2012-02-20	0	916
6	Blood Bank	Present	2014-11-21	100	-89
7	Licence for Canteen	Absent	2012-02-22	0	914
8	Lift (PWD) Licence	Present	2016-01-12	100	-506
Indicators for patient Care and Monitoring Standards

## Sheet: OPD
OPD Attendance
Sr. No.	Departments	Jan,-1	Feb,-1	Mar,-1	Apr,-1	May,-1	Jun,-1	Jul,-1	Aug,-1	Sep,-1	Oct,-1	Nov,-1	Dec,-1	Jan,	Feb,	Mar,	Apr,	May,	Jun,	Jul,	Aug,	Sep,	Oct,	Nov,	Dec,		Mean	SD	2SD	Mean-2SD	Mean+2SD	Median
1	Medicine OPD																										#DIV/0!	#DIV/0!	#DIV/0!	#DIV/0!	#DIV/0!	#NUM!
2	Paediatrics OPD																										#DIV/0!	#DIV/0!	#DIV/0!	#DIV/0!	#DIV/0!	#NUM!
3	Surgery OPD																										#DIV/0!	#DIV/0!	#DIV/0!	#DIV/0!	#DIV/0!	#NUM!
4	Orthopaedics OPD																										#DIV/0!	#DIV/0!	#DIV/0!	#DIV/0!	#DIV/0!	#NUM!
5	Gynaecology OPD																										#DIV/0!	#DIV/0!	#DIV/0!	#DIV/0!	#DIV/0!	#NUM!
6	ANC OPD																										#DIV/0!	#DIV/0!	#DIV/0!	#DIV/0!	#DIV/0!	#NUM!
7	Ophthalmology OPD																										#DIV/0!	#DIV/0!	#DIV/0!	#DIV/0!	#DIV/0!	#NUM!
8	ENT OPD																										#DIV/0!	#DIV/0!	#DIV/0!	#DIV/0!	#DIV/0!	#NUM!
9	Psychiatry OPD																										#DIV/0!	#DIV/0!	#DIV/0!	#DIV/0!	#DIV/0!	#NUM!
10	Skin OPD																										#DIV/0!	#DIV/0!	#DIV/0!	#DIV/0!	#DIV/0!	#NUM!
11	Dental OPD																										#DIV/0!	#DIV/0!	#DIV/0!	#DIV/0!	#DIV/0!	#NUM!
12	Ayurvedic OPD																										#DIV/0!	#DIV/0!	#DIV/0!	#DIV/0!	#DIV/0!	#NUM!
13	Diabetes OPD																										#DIV/0!	#DIV/0!	#DIV/0!	#DIV/0!	#DIV/0!	#NUM!
14	TB OPD																										#DIV/0!	#DIV/0!	#DIV/0!	#DIV/0!	#DIV/0!	#NUM!
	IMMUNIZATION O.P.D.
15	Immunisation OPD																										#DIV/0!	#DIV/0!	#DIV/0!	#DIV/0!	#DIV/0!	#NUM!
16	ARV																										#DIV/0!	#DIV/0!	#DIV/0!	#DIV/0!	#DIV/0!	#NUM!
17	T.T.																										#DIV/0!	#DIV/0!	#DIV/0!	#DIV/0!	#DIV/0!	#NUM!
18	SCHOOL CLINIC																										#DIV/0!	#DIV/0!	#DIV/0!	#DIV/0!	#DIV/0!	#NUM!
	OTHER SERVICES
19	M.M.E.																										#DIV/0!	#DIV/0!	#DIV/0!	#DIV/0!	#DIV/0!	#NUM!
20	Occupational Therapy OPD																										#DIV/0!	#DIV/0!	#DIV/0!	#DIV/0!	#DIV/0!	#NUM!
21	Physiotherapy OPD																										#DIV/0!	#DIV/0!	#DIV/0!	#DIV/0!	#DIV/0!	#NUM!
	LINKAGE O.P.D.
22	Cardiology OPD																										#DIV/0!	#DIV/0!	#DIV/0!	#DIV/0!	#DIV/0!	#NUM!
23	Neurosurgery OPD																										#DIV/0!	#DIV/0!	#DIV/0!	#DIV/0!	#DIV/0!	#NUM!
24	Gastroent OPD																										#DIV/0!	#DIV/0!	#DIV/0!	#DIV/0!	#DIV/0!	#NUM!
25	Urosurgery OPD																										#DIV/0!	#DIV/0!	#DIV/0!	#DIV/0!	#DIV/0!	#NUM!
26	Paed Surgery OPD																										#DIV/0!	#DIV/0!	#DIV/0!	#DIV/0!	#DIV/0!	#NUM!
	Others
27																											#DIV/0!	#DIV/0!	#DIV/0!	#DIV/0!	#DIV/0!	#NUM!
28																											#DIV/0!	#DIV/0!	#DIV/0!	#DIV/0!	#DIV/0!	#NUM!
29																											#DIV/0!	#DIV/0!	#DIV/0!	#DIV/0!	#DIV/0!	#NUM!
30																											#DIV/0!	#DIV/0!	#DIV/0!	#DIV/0!	#DIV/0!	#NUM!
	Total	0	0	0	0	0	0	0	0	0	0	0	0	0	0	0	0	0	0	0	0	0	0	0	0		0	0	0	0	0	0
Routine Investigations
Sr. No.	Total Investigations	Jan,-1	Feb,-1	Mar,-1	Apr,-1	May,-1	Jun,-1	Jul,-1	Aug,-1	Sep,-1	Oct,-1	Nov,-1	Dec,-1	Jan,	Feb,	Mar,	Apr,	May,	Jun,	Jul,	Aug,	Sep,	Oct,	Nov,	Dec,		Mean	SD	2SD	Mean-2SD	Mean+2SD	Median
1	X-ray																										#DIV/0!	#DIV/0!	#DIV/0!	#DIV/0!	#DIV/0!	#NUM!
2	Lab																										#DIV/0!	#DIV/0!	#DIV/0!	#DIV/0!	#DIV/0!	#NUM!
3	ECG																										#DIV/0!	#DIV/0!	#DIV/0!	#DIV/0!	#DIV/0!	#NUM!
4	USG																										#DIV/0!	#DIV/0!	#DIV/0!	#DIV/0!	#DIV/0!	#NUM!
5	CT Scan																										#DIV/0!	#DIV/0!	#DIV/0!	#DIV/0!	#DIV/0!	#NUM!
6	MRI																										#DIV/0!	#DIV/0!	#DIV/0!	#DIV/0!	#DIV/0!	#NUM!
Indicators for patient Care and Monitoring Standards

## Sheet: OPDCalculation
Departments	Jan,-1	Feb,-1	Mar,-1	Apr,-1	May,-1	Jun,-1	Jul,-1	Aug,-1	Sep,-1	Oct,-1	Nov,-1	Dec,-1	Jan,	Feb,	Mar,	Apr,	May,	Jun,	Jul,	Aug,	Sep,	Oct,	Nov,	Dec,
Medicine OPD	0	0	0	0	0	0	0	0	0	0	0	0	0	0	0	0	0	0	0	0	0	0	0	0
#DIV/0!	#DIV/0!	#DIV/0!	#DIV/0!	#DIV/0!	#DIV/0!	#DIV/0!	#DIV/0!	#DIV/0!	#DIV/0!	#DIV/0!	#DIV/0!	#DIV/0!	#DIV/0!	#DIV/0!	#DIV/0!	#DIV/0!	#DIV/0!	#DIV/0!	#DIV/0!	#DIV/0!	#DIV/0!	#DIV/0!	#DIV/0!	#DIV/0!
#DIV/0!	#DIV/0!	#DIV/0!	#DIV/0!	#DIV/0!	#DIV/0!	#DIV/0!	#DIV/0!	#DIV/0!	#DIV/0!	#DIV/0!	#DIV/0!	#DIV/0!	#DIV/0!	#DIV/0!	#DIV/0!	#DIV/0!	#DIV/0!	#DIV/0!	#DIV/0!	#DIV/0!	#DIV/0!	#DIV/0!	#DIV/0!	#DIV/0!
Departments	Jan,-1	Feb,-1	Mar,-1	Apr,-1	May,-1	Jun,-1	Jul,-1	Aug,-1	Sep,-1	Oct,-1	Nov,-1	Dec,-1	Jan,	Feb,	Mar,	Apr,	May,	Jun,	Jul,	Aug,	Sep,	Oct,	Nov,	Dec,
Paediatrics OPD	0	0	0	0	0	0	0	0	0	0	0	0	0	0	0	0	0	0	0	0	0	0	0	0
#DIV/0!	#DIV/0!	#DIV/0!	#DIV/0!	#DIV/0!	#DIV/0!	#DIV/0!	#DIV/0!	#DIV/0!	#DIV/0!	#DIV/0!	#DIV/0!	#DIV/0!	#DIV/0!	#DIV/0!	#DIV/0!	#DIV/0!	#DIV/0!	#DIV/0!	#DIV/0!	#DIV/0!	#DIV/0!	#DIV/0!	#DIV/0!	#DIV/0!
#DIV/0!	#DIV/0!	#DIV/0!	#DIV/0!	#DIV/0!	#DIV/0!	#DIV/0!	#DIV/0!	#DIV/0!	#DIV/0!	#DIV/0!	#DIV/0!	#DIV/0!	#DIV/0!	#DIV/0!	#DIV/0!	#DIV/0!	#DIV/0!	#DIV/0!	#DIV/0!	#DIV/0!	#DIV/0!	#DIV/0!	#DIV/0!	#DIV/0!
Departments	Jan,-1	Feb,-1	Mar,-1	Apr,-1	May,-1	Jun,-1	Jul,-1	Aug,-1	Sep,-1	Oct,-1	Nov,-1	Dec,-1	Jan,	Feb,	Mar,	Apr,	May,	Jun,	Jul,	Aug,	Sep,	Oct,	Nov,	Dec,
Surgery OPD	0	0	0	0	0	0	0	0	0	0	0	0	0	0	0	0	0	0	0	0	0	0	0	0
#DIV/0!	#DIV/0!	#DIV/0!	#DIV/0!	#DIV/0!	#DIV/0!	#DIV/0!	#DIV/0!	#DIV/0!	#DIV/0!	#DIV/0!	#DIV/0!	#DIV/0!	#DIV/0!	#DIV/0!	#DIV/0!	#DIV/0!	#DIV/0!	#DIV/0!	#DIV/0!	#DIV/0!	#DIV/0!	#DIV/0!	#DIV/0!	#DIV/0!
#DIV/0!	#DIV/0!	#DIV/0!	#DIV/0!	#DIV/0!	#DIV/0!	#DIV/0!	#DIV/0!	#DIV/0!	#DIV/0!	#DIV/0!	#DIV/0!	#DIV/0!	#DIV/0!	#DIV/0!	#DIV/0!	#DIV/0!	#DIV/0!	#DIV/0!	#DIV/0!	#DIV/0!	#DIV/0!	#DIV/0!	#DIV/0!	#DIV/0!
Departments	Jan,-1	Feb,-1	Mar,-1	Apr,-1	May,-1	Jun,-1	Jul,-1	Aug,-1	Sep,-1	Oct,-1	Nov,-1	Dec,-1	Jan,	Feb,	Mar,	Apr,	May,	Jun,	Jul,	Aug,	Sep,	Oct,	Nov,	Dec,
Orthopaedics OPD	0	0	0	0	0	0	0	0	0	0	0	0	0	0	0	0	0	0	0	0	0	0	0	0
#DIV/0!	#DIV/0!	#DIV/0!	#DIV/0!	#DIV/0!	#DIV/0!	#DIV/0!	#DIV/0!	#DIV/0!	#DIV/0!	#DIV/0!	#DIV/0!	#DIV/0!	#DIV/0!	#DIV/0!	#DIV/0!	#DIV/0!	#DIV/0!	#DIV/0!	#DIV/0!	#DIV/0!	#DIV/0!	#DIV/0!	#DIV/0!	#DIV/0!
#DIV/0!	#DIV/0!	#DIV/0!	#DIV/0!	#DIV/0!	#DIV/0!	#DIV/0!	#DIV/0!	#DIV/0!	#DIV/0!	#DIV/0!	#DIV/0!	#DIV/0!	#DIV/0!	#DIV/0!	#DIV/0!	#DIV/0!	#DIV/0!	#DIV/0!	#DIV/0!	#DIV/0!	#DIV/0!	#DIV/0!	#DIV/0!	#DIV/0!
Departments	Jan,-1	Feb,-1	Mar,-1	Apr,-1	May,-1	Jun,-1	Jul,-1	Aug,-1	Sep,-1	Oct,-1	Nov,-1	Dec,-1	Jan,	Feb,	Mar,	Apr,	May,	Jun,	Jul,	Aug,	Sep,	Oct,	Nov,	Dec,
Gynaecology OPD	0	0	0	0	0	0	0	0	0	0	0	0	0	0	0	0	0	0	0	0	0	0	0	0
#DIV/0!	#DIV/0!	#DIV/0!	#DIV/0!	#DIV/0!	#DIV/0!	#DIV/0!	#DIV/0!	#DIV/0!	#DIV/0!	#DIV/0!	#DIV/0!	#DIV/0!	#DIV/0!	#DIV/0!	#DIV/0!	#DIV/0!	#DIV/0!	#DIV/0!	#DIV/0!	#DIV/0!	#DIV/0!	#DIV/0!	#DIV/0!	#DIV/0!
#DIV/0!	#DIV/0!	#DIV/0!	#DIV/0!	#DIV/0!	#DIV/0!	#DIV/0!	#DIV/0!	#DIV/0!	#DIV/0!	#DIV/0!	#DIV/0!	#DIV/0!	#DIV/0!	#DIV/0!	#DIV/0!	#DIV/0!	#DIV/0!	#DIV/0!	#DIV/0!	#DIV/0!	#DIV/0!	#DIV/0!	#DIV/0!	#DIV/0!
Departments	Jan,-1	Feb,-1	Mar,-1	Apr,-1	May,-1	Jun,-1	Jul,-1	Aug,-1	Sep,-1	Oct,-1	Nov,-1	Dec,-1	Jan,	Feb,	Mar,	Apr,	May,	Jun,	Jul,	Aug,	Sep,	Oct,	Nov,	Dec,
ANC OPD	0	0	0	0	0	0	0	0	0	0	0	0	0	0	0	0	0	0	0	0	0	0	0	0
#DIV/0!	#DIV/0!	#DIV/0!	#DIV/0!	#DIV/0!	#DIV/0!	#DIV/0!	#DIV/0!	#DIV/0!	#DIV/0!	#DIV/0!	#DIV/0!	#DIV/0!	#DIV/0!	#DIV/0!	#DIV/0!	#DIV/0!	#DIV/0!	#DIV/0!	#DIV/0!	#DIV/0!	#DIV/0!	#DIV/0!	#DIV/0!	#DIV/0!
#DIV/0!	#DIV/0!	#DIV/0!	#DIV/0!	#DIV/0!	#DIV/0!	#DIV/0!	#DIV/0!	#DIV/0!	#DIV/0!	#DIV/0!	#DIV/0!	#DIV/0!	#DIV/0!	#DIV/0!	#DIV/0!	#DIV/0!	#DIV/0!	#DIV/0!	#DIV/0!	#DIV/0!	#DIV/0!	#DIV/0!	#DIV/0!	#DIV/0!
Departments	Jan,-1	Feb,-1	Mar,-1	Apr,-1	May,-1	Jun,-1	Jul,-1	Aug,-1	Sep,-1	Oct,-1	Nov,-1	Dec,-1	Jan,	Feb,	Mar,	Apr,	May,	Jun,	Jul,	Aug,	Sep,	Oct,	Nov,	Dec,
Ophthalmology OPD	0	0	0	0	0	0	0	0	0	0	0	0	0	0	0	0	0	0	0	0	0	0	0	0
#DIV/0!	#DIV/0!	#DIV/0!	#DIV/0!	#DIV/0!	#DIV/0!	#DIV/0!	#DIV/0!	#DIV/0!	#DIV/0!	#DIV/0!	#DIV/0!	#DIV/0!	#DIV/0!	#DIV/0!	#DIV/0!	#DIV/0!	#DIV/0!	#DIV/0!	#DIV/0!	#DIV/0!	#DIV/0!	#DIV/0!	#DIV/0!	#DIV/0!
#DIV/0!	#DIV/0!	#DIV/0!	#DIV/0!	#DIV/0!	#DIV/0!	#DIV/0!	#DIV/0!	#DIV/0!	#DIV/0!	#DIV/0!	#DIV/0!	#DIV/0!	#DIV/0!	#DIV/0!	#DIV/0!	#DIV/0!	#DIV/0!	#DIV/0!	#DIV/0!	#DIV/0!	#DIV/0!	#DIV/0!	#DIV/0!	#DIV/0!
Departments	Jan,-1	Feb,-1	Mar,-1	Apr,-1	May,-1	Jun,-1	Jul,-1	Aug,-1	Sep,-1	Oct,-1	Nov,-1	Dec,-1	Jan,	Feb,	Mar,	Apr,	May,	Jun,	Jul,	Aug,	Sep,	Oct,	Nov,	Dec,
ENT OPD	0	0	0	0	0	0	0	0	0	0	0	0	0	0	0	0	0	0	0	0	0	0	0	0
#DIV/0!	#DIV/0!	#DIV/0!	#DIV/0!	#DIV/0!	#DIV/0!	#DIV/0!	#DIV/0!	#DIV/0!	#DIV/0!	#DIV/0!	#DIV/0!	#DIV/0!	#DIV/0!	#DIV/0!	#DIV/0!	#DIV/0!	#DIV/0!	#DIV/0!	#DIV/0!	#DIV/0!	#DIV/0!	#DIV/0!	#DIV/0!	#DIV/0!
#DIV/0!	#DIV/0!	#DIV/0!	#DIV/0!	#DIV/0!	#DIV/0!	#DIV/0!	#DIV/0!	#DIV/0!	#DIV/0!	#DIV/0!	#DIV/0!	#DIV/0!	#DIV/0!	#DIV/0!	#DIV/0!	#DIV/0!	#DIV/0!	#DIV/0!	#DIV/0!	#DIV/0!	#DIV/0!	#DIV/0!	#DIV/0!	#DIV/0!
Departments	Jan,-1	Feb,-1	Mar,-1	Apr,-1	May,-1	Jun,-1	Jul,-1	Aug,-1	Sep,-1	Oct,-1	Nov,-1	Dec,-1	Jan,	Feb,	Mar,	Apr,	May,	Jun,	Jul,	Aug,	Sep,	Oct,	Nov,	Dec,
Psychiatry OPD	0	0	0	0	0	0	0	0	0	0	0	0	0	0	0	0	0	0	0	0	0	0	0	0
#DIV/0!	#DIV/0!	#DIV/0!	#DIV/0!	#DIV/0!	#DIV/0!	#DIV/0!	#DIV/0!	#DIV/0!	#DIV/0!	#DIV/0!	#DIV/0!	#DIV/0!	#DIV/0!	#DIV/0!	#DIV/0!	#DIV/0!	#DIV/0!	#DIV/0!	#DIV/0!	#DIV/0!	#DIV/0!	#DIV/0!	#DIV/0!	#DIV/0!
#DIV/0!	#DIV/0!	#DIV/0!	#DIV/0!	#DIV/0!	#DIV/0!	#DIV/0!	#DIV/0!	#DIV/0!	#DIV/0!	#DIV/0!	#DIV/0!	#DIV/0!	#DIV/0!	#DIV/0!	#DIV/0!	#DIV/0!	#DIV/0!	#DIV/0!	#DIV/0!	#DIV/0!	#DIV/0!	#DIV/0!	#DIV/0!	#DIV/0!
Departments	Jan,-1	Feb,-1	Mar,-1	Apr,-1	May,-1	Jun,-1	Jul,-1	Aug,-1	Sep,-1	Oct,-1	Nov,-1	Dec,-1	Jan,	Feb,	Mar,	Apr,	May,	Jun,	Jul,	Aug,	Sep,	Oct,	Nov,	Dec,
Skin OPD	0	0	0	0	0	0	0	0	0	0	0	0	0	0	0	0	0	0	0	0	0	0	0	0
#DIV/0!	#DIV/0!	#DIV/0!	#DIV/0!	#DIV/0!	#DIV/0!	#DIV/0!	#DIV/0!	#DIV/0!	#DIV/0!	#DIV/0!	#DIV/0!	#DIV/0!	#DIV/0!	#DIV/0!	#DIV/0!	#DIV/0!	#DIV/0!	#DIV/0!	#DIV/0!	#DIV/0!	#DIV/0!	#DIV/0!	#DIV/0!	#DIV/0!
#DIV/0!	#DIV/0!	#DIV/0!	#DIV/0!	#DIV/0!	#DIV/0!	#DIV/0!	#DIV/0!	#DIV/0!	#DIV/0!	#DIV/0!	#DIV/0!	#DIV/0!	#DIV/0!	#DIV/0!	#DIV/0!	#DIV/0!	#DIV/0!	#DIV/0!	#DIV/0!	#DIV/0!	#DIV/0!	#DIV/0!	#DIV/0!	#DIV/0!
Departments	Jan,-1	Feb,-1	Mar,-1	Apr,-1	May,-1	Jun,-1	Jul,-1	Aug,-1	Sep,-1	Oct,-1	Nov,-1	Dec,-1	Jan,	Feb,	Mar,	Apr,	May,	Jun,	Jul,	Aug,	Sep,	Oct,	Nov,	Dec,
Dental OPD	0	0	0	0	0	0	0	0	0	0	0	0	0	0	0	0	0	0	0	0	0	0	0	0
#DIV/0!	#DIV/0!	#DIV/0!	#DIV/0!	#DIV/0!	#DIV/0!	#DIV/0!	#DIV/0!	#DIV/0!	#DIV/0!	#DIV/0!	#DIV/0!	#DIV/0!	#DIV/0!	#DIV/0!	#DIV/0!	#DIV/0!	#DIV/0!	#DIV/0!	#DIV/0!	#DIV/0!	#DIV/0!	#DIV/0!	#DIV/0!	#DIV/0!
#DIV/0!	#DIV/0!	#DIV/0!	#DIV/0!	#DIV/0!	#DIV/0!	#DIV/0!	#DIV/0!	#DIV/0!	#DIV/0!	#DIV/0!	#DIV/0!	#DIV/0!	#DIV/0!	#DIV/0!	#DIV/0!	#DIV/0!	#DIV/0!	#DIV/0!	#DIV/0!	#DIV/0!	#DIV/0!	#DIV/0!	#DIV/0!	#DIV/0!
Departments	Jan,-1	Feb,-1	Mar,-1	Apr,-1	May,-1	Jun,-1	Jul,-1	Aug,-1	Sep,-1	Oct,-1	Nov,-1	Dec,-1	Jan,	Feb,	Mar,	Apr,	May,	Jun,	Jul,	Aug,	Sep,	Oct,	Nov,	Dec,
Ayurvedic OPD	0	0	0	0	0	0	0	0	0	0	0	0	0	0	0	0	0	0	0	0	0	0	0	0
#NUM!	#NUM!	#NUM!	#NUM!	#NUM!	#NUM!	#NUM!	#NUM!	#NUM!	#NUM!	#NUM!	#NUM!	#NUM!	#NUM!	#NUM!	#NUM!	#NUM!	#NUM!	#NUM!	#NUM!	#NUM!	#NUM!	#NUM!	#NUM!	#NUM!
median
Departments	Jan,-1	Feb,-1	Mar,-1	Apr,-1	May,-1	Jun,-1	Jul,-1	Aug,-1	Sep,-1	Oct,-1	Nov,-1	Dec,-1	Jan,	Feb,	Mar,	Apr,	May,	Jun,	Jul,	Aug,	Sep,	Oct,	Nov,	Dec,
Diabetes OPD	0	0	0	0	0	0	0	0	0	0	0	0	0	0	0	0	0	0	0	0	0	0	0	0
#DIV/0!	#DIV/0!	#DIV/0!	#DIV/0!	#DIV/0!	#DIV/0!	#DIV/0!	#DIV/0!	#DIV/0!	#DIV/0!	#DIV/0!	#DIV/0!	#DIV/0!	#DIV/0!	#DIV/0!	#DIV/0!	#DIV/0!	#DIV/0!	#DIV/0!	#DIV/0!	#DIV/0!	#DIV/0!	#DIV/0!	#DIV/0!	#DIV/0!
#DIV/0!	#DIV/0!	#DIV/0!	#DIV/0!	#DIV/0!	#DIV/0!	#DIV/0!	#DIV/0!	#DIV/0!	#DIV/0!	#DIV/0!	#DIV/0!	#DIV/0!	#DIV/0!	#DIV/0!	#DIV/0!	#DIV/0!	#DIV/0!	#DIV/0!	#DIV/0!	#DIV/0!	#DIV/0!	#DIV/0!	#DIV/0!	#DIV/0!
Departments	Jan,-1	Feb,-1	Mar,-1	Apr,-1	May,-1	Jun,-1	Jul,-1	Aug,-1	Sep,-1	Oct,-1	Nov,-1	Dec,-1	Jan,	Feb,	Mar,	Apr,	May,	Jun,	Jul,	Aug,	Sep,	Oct,	Nov,	Dec,
TB OPD	0	0	0	0	0	0	0	0	0	0	0	0	0	0	0	0	0	0	0	0	0	0	0	0
#DIV/0!	#DIV/0!	#DIV/0!	#DIV/0!	#DIV/0!	#DIV/0!	#DIV/0!	#DIV/0!	#DIV/0!	#DIV/0!	#DIV/0!	#DIV/0!	#DIV/0!	#DIV/0!	#DIV/0!	#DIV/0!	#DIV/0!	#DIV/0!	#DIV/0!	#DIV/0!	#DIV/0!	#DIV/0!	#DIV/0!	#DIV/0!	#DIV/0!
#DIV/0!	#DIV/0!	#DIV/0!	#DIV/0!	#DIV/0!	#DIV/0!	#DIV/0!	#DIV/0!	#DIV/0!	#DIV/0!	#DIV/0!	#DIV/0!	#DIV/0!	#DIV/0!	#DIV/0!	#DIV/0!	#DIV/0!	#DIV/0!	#DIV/0!	#DIV/0!	#DIV/0!	#DIV/0!	#DIV/0!	#DIV/0!	#DIV/0!
Departments	Jan,-1	Feb,-1	Mar,-1	Apr,-1	May,-1	Jun,-1	Jul,-1	Aug,-1	Sep,-1	Oct,-1	Nov,-1	Dec,-1	Jan,	Feb,	Mar,	Apr,	May,	Jun,	Jul,	Aug,	Sep,	Oct,	Nov,	Dec,
Immunisation OPD	0	0	0	0	0	0	0	0	0	0	0	0	0	0	0	0	0	0	0	0	0	0	0	0
#DIV/0!	#DIV/0!	#DIV/0!	#DIV/0!	#DIV/0!	#DIV/0!	#DIV/0!	#DIV/0!	#DIV/0!	#DIV/0!	#DIV/0!	#DIV/0!	#DIV/0!	#DIV/0!	#DIV/0!	#DIV/0!	#DIV/0!	#DIV/0!	#DIV/0!	#DIV/0!	#DIV/0!	#DIV/0!	#DIV/0!	#DIV/0!	#DIV/0!
#DIV/0!	#DIV/0!	#DIV/0!	#DIV/0!	#DIV/0!	#DIV/0!	#DIV/0!	#DIV/0!	#DIV/0!	#DIV/0!	#DIV/0!	#DIV/0!	#DIV/0!	#DIV/0!	#DIV/0!	#DIV/0!	#DIV/0!	#DIV/0!	#DIV/0!	#DIV/0!	#DIV/0!	#DIV/0!	#DIV/0!	#DIV/0!	#DIV/0!
Departments	Jan,-1	Feb,-1	Mar,-1	Apr,-1	May,-1	Jun,-1	Jul,-1	Aug,-1	Sep,-1	Oct,-1	Nov,-1	Dec,-1	Jan,	Feb,	Mar,	Apr,	May,	Jun,	Jul,	Aug,	Sep,	Oct,	Nov,	Dec,
ARV	0	0	0	0	0	0	0	0	0	0	0	0	0	0	0	0	0	0	0	0	0	0	0	0
#DIV/0!	#DIV/0!	#DIV/0!	#DIV/0!	#DIV/0!	#DIV/0!	#DIV/0!	#DIV/0!	#DIV/0!	#DIV/0!	#DIV/0!	#DIV/0!	#DIV/0!	#DIV/0!	#DIV/0!	#DIV/0!	#DIV/0!	#DIV/0!	#DIV/0!	#DIV/0!	#DIV/0!	#DIV/0!	#DIV/0!	#DIV/0!	#DIV/0!
#DIV/0!	#DIV/0!	#DIV/0!	#DIV/0!	#DIV/0!	#DIV/0!	#DIV/0!	#DIV/0!	#DIV/0!	#DIV/0!	#DIV/0!	#DIV/0!	#DIV/0!	#DIV/0!	#DIV/0!	#DIV/0!	#DIV/0!	#DIV/0!	#DIV/0!	#DIV/0!	#DIV/0!	#DIV/0!	#DIV/0!	#DIV/0!	#DIV/0!
Departments	Jan,-1	Feb,-1	Mar,-1	Apr,-1	May,-1	Jun,-1	Jul,-1	Aug,-1	Sep,-1	Oct,-1	Nov,-1	Dec,-1	Jan,	Feb,	Mar,	Apr,	May,	Jun,	Jul,	Aug,	Sep,	Oct,	Nov,	Dec,
T.T.	0	0	0	0	0	0	0	0	0	0	0	0	0	0	0	0	0	0	0	0	0	0	0	0
#DIV/0!	#DIV/0!	#DIV/0!	#DIV/0!	#DIV/0!	#DIV/0!	#DIV/0!	#DIV/0!	#DIV/0!	#DIV/0!	#DIV/0!	#DIV/0!	#DIV/0!	#DIV/0!	#DIV/0!	#DIV/0!	#DIV/0!	#DIV/0!	#DIV/0!	#DIV/0!	#DIV/0!	#DIV/0!	#DIV/0!	#DIV/0!	#DIV/0!
#DIV/0!	#DIV/0!	#DIV/0!	#DIV/0!	#DIV/0!	#DIV/0!	#DIV/0!	#DIV/0!	#DIV/0!	#DIV/0!	#DIV/0!	#DIV/0!	#DIV/0!	#DIV/0!	#DIV/0!	#DIV/0!	#DIV/0!	#DIV/0!	#DIV/0!	#DIV/0!	#DIV/0!	#DIV/0!	#DIV/0!	#DIV/0!	#DIV/0!
Departments	Jan,-1	Feb,-1	Mar,-1	Apr,-1	May,-1	Jun,-1	Jul,-1	Aug,-1	Sep,-1	Oct,-1	Nov,-1	Dec,-1	Jan,	Feb,	Mar,	Apr,	May,	Jun,	Jul,	Aug,	Sep,	Oct,	Nov,	Dec,
SCHOOL CLINIC	0	0	0	0	0	0	0	0	0	0	0	0	0	0	0	0	0	0	0	0	0	0	0	0
#DIV/0!	#DIV/0!	#DIV/0!	#DIV/0!	#DIV/0!	#DIV/0!	#DIV/0!	#DIV/0!	#DIV/0!	#DIV/0!	#DIV/0!	#DIV/0!	#DIV/0!	#DIV/0!	#DIV/0!	#DIV/0!	#DIV/0!	#DIV/0!	#DIV/0!	#DIV/0!	#DIV/0!	#DIV/0!	#DIV/0!	#DIV/0!	#DIV/0!
#DIV/0!	#DIV/0!	#DIV/0!	#DIV/0!	#DIV/0!	#DIV/0!	#DIV/0!	#DIV/0!	#DIV/0!	#DIV/0!	#DIV/0!	#DIV/0!	#DIV/0!	#DIV/0!	#DIV/0!	#DIV/0!	#DIV/0!	#DIV/0!	#DIV/0!	#DIV/0!	#DIV/0!	#DIV/0!	#DIV/0!	#DIV/0!	#DIV/0!
Departments	Jan,-1	Feb,-1	Mar,-1	Apr,-1	May,-1	Jun,-1	Jul,-1	Aug,-1	Sep,-1	Oct,-1	Nov,-1	Dec,-1	Jan,	Feb,	Mar,	Apr,	May,	Jun,	Jul,	Aug,	Sep,	Oct,	Nov,	Dec,
M.M.E.	0	0	0	0	0	0	0	0	0	0	0	0	0	0	0	0	0	0	0	0	0	0	0	0
#DIV/0!	#DIV/0!	#DIV/0!	#DIV/0!	#DIV/0!	#DIV/0!	#DIV/0!	#DIV/0!	#DIV/0!	#DIV/0!	#DIV/0!	#DIV/0!	#DIV/0!	#DIV/0!	#DIV/0!	#DIV/0!	#DIV/0!	#DIV/0!	#DIV/0!	#DIV/0!	#DIV/0!	#DIV/0!	#DIV/0!	#DIV/0!	#DIV/0!
#DIV/0!	#DIV/0!	#DIV/0!	#DIV/0!	#DIV/0!	#DIV/0!	#DIV/0!	#DIV/0!	#DIV/0!	#DIV/0!	#DIV/0!	#DIV/0!	#DIV/0!	#DIV/0!	#DIV/0!	#DIV/0!	#DIV/0!	#DIV/0!	#DIV/0!	#DIV/0!	#DIV/0!	#DIV/0!	#DIV/0!	#DIV/0!	#DIV/0!
Departments	Jan,-1	Feb,-1	Mar,-1	Apr,-1	May,-1	Jun,-1	Jul,-1	Aug,-1	Sep,-1	Oct,-1	Nov,-1	Dec,-1	Jan,	Feb,	Mar,	Apr,	May,	Jun,	Jul,	Aug,	Sep,	Oct,	Nov,	Dec,
Occupational Therapy OPD	0	0	0	0	0	0	0	0	0	0	0	0	0	0	0	0	0	0	0	0	0	0	0	0
#DIV/0!	#DIV/0!	#DIV/0!	#DIV/0!	#DIV/0!	#DIV/0!	#DIV/0!	#DIV/0!	#DIV/0!	#DIV/0!	#DIV/0!	#DIV/0!	#DIV/0!	#DIV/0!	#DIV/0!	#DIV/0!	#DIV/0!	#DIV/0!	#DIV/0!	#DIV/0!	#DIV/0!	#DIV/0!	#DIV/0!	#DIV/0!	#DIV/0!
#DIV/0!	#DIV/0!	#DIV/0!	#DIV/0!	#DIV/0!	#DIV/0!	#DIV/0!	#DIV/0!	#DIV/0!	#DIV/0!	#DIV/0!	#DIV/0!	#DIV/0!	#DIV/0!	#DIV/0!	#DIV/0!	#DIV/0!	#DIV/0!	#DIV/0!	#DIV/0!	#DIV/0!	#DIV/0!	#DIV/0!	#DIV/0!	#DIV/0!
Departments	Jan,-1	Feb,-1	Mar,-1	Apr,-1	May,-1	Jun,-1	Jul,-1	Aug,-1	Sep,-1	Oct,-1	Nov,-1	Dec,-1	Jan,	Feb,	Mar,	Apr,	May,	Jun,	Jul,	Aug,	Sep,	Oct,	Nov,	Dec,
Physiotherapy OPD	0	0	0	0	0	0	0	0	0	0	0	0	0	0	0	0	0	0	0	0	0	0	0	0
#DIV/0!	#DIV/0!	#DIV/0!	#DIV/0!	#DIV/0!	#DIV/0!	#DIV/0!	#DIV/0!	#DIV/0!	#DIV/0!	#DIV/0!	#DIV/0!	#DIV/0!	#DIV/0!	#DIV/0!	#DIV/0!	#DIV/0!	#DIV/0!	#DIV/0!	#DIV/0!	#DIV/0!	#DIV/0!	#DIV/0!	#DIV/0!	#DIV/0!
#DIV/0!	#DIV/0!	#DIV/0!	#DIV/0!	#DIV/0!	#DIV/0!	#DIV/0!	#DIV/0!	#DIV/0!	#DIV/0!	#DIV/0!	#DIV/0!	#DIV/0!	#DIV/0!	#DIV/0!	#DIV/0!	#DIV/0!	#DIV/0!	#DIV/0!	#DIV/0!	#DIV/0!	#DIV/0!	#DIV/0!	#DIV/0!	#DIV/0!
Departments	Jan,-1	Feb,-1	Mar,-1	Apr,-1	May,-1	Jun,-1	Jul,-1	Aug,-1	Sep,-1	Oct,-1	Nov,-1	Dec,-1	Jan,	Feb,	Mar,	Apr,	May,	Jun,	Jul,	Aug,	Sep,	Oct,	Nov,	Dec,
Cardiology OPD	0	0	0	0	0	0	0	0	0	0	0	0	0	0	0	0	0	0	0	0	0	0	0	0
#NUM!	#NUM!	#NUM!	#NUM!	#NUM!	#NUM!	#NUM!	#NUM!	#NUM!	#NUM!	#NUM!	#NUM!	#NUM!	#NUM!	#NUM!	#NUM!	#NUM!	#NUM!	#NUM!	#NUM!	#NUM!	#NUM!	#NUM!	#NUM!	#NUM!
Departments	Jan,-1	Feb,-1	Mar,-1	Apr,-1	May,-1	Jun,-1	Jul,-1	Aug,-1	Sep,-1	Oct,-1	Nov,-1	Dec,-1	Jan,	Feb,	Mar,	Apr,	May,	Jun,	Jul,	Aug,	Sep,	Oct,	Nov,	Dec,
Neurosurgery OPD	0	0	0	0	0	0	0	0	0	0	0	0	0	0	0	0	0	0	0	0	0	0	0	0
#NUM!	#NUM!	#NUM!	#NUM!	#NUM!	#NUM!	#NUM!	#NUM!	#NUM!	#NUM!	#NUM!	#NUM!	#NUM!	#NUM!	#NUM!	#NUM!	#NUM!	#NUM!	#NUM!	#NUM!	#NUM!	#NUM!	#NUM!	#NUM!	#NUM!
Departments	Jan,-1	Feb,-1	Mar,-1	Apr,-1	May,-1	Jun,-1	Jul,-1	Aug,-1	Sep,-1	Oct,-1	Nov,-1	Dec,-1	Jan,	Feb,	Mar,	Apr,	May,	Jun,	Jul,	Aug,	Sep,	Oct,	Nov,	Dec,
Gastroent OPD	0	0	0	0	0	0	0	0	0	0	0	0	0	0	0	0	0	0	0	0	0	0	0	0
#NUM!	#NUM!	#NUM!	#NUM!	#NUM!	#NUM!	#NUM!	#NUM!	#NUM!	#NUM!	#NUM!	#NUM!	#NUM!	#NUM!	#NUM!	#NUM!	#NUM!	#NUM!	#NUM!	#NUM!	#NUM!	#NUM!	#NUM!	#NUM!	#NUM!
Departments	Jan,-1	Feb,-1	Mar,-1	Apr,-1	May,-1	Jun,-1	Jul,-1	Aug,-1	Sep,-1	Oct,-1	Nov,-1	Dec,-1	Jan,	Feb,	Mar,	Apr,	May,	Jun,	Jul,	Aug,	Sep,	Oct,	Nov,	Dec,
Urosurgery OPD	0	0	0	0	0	0	0	0	0	0	0	0	0	0	0	0	0	0	0	0	0	0	0	0
#NUM!	#NUM!	#NUM!	#NUM!	#NUM!	#NUM!	#NUM!	#NUM!	#NUM!	#NUM!	#NUM!	#NUM!	#NUM!	#NUM!	#NUM!	#NUM!	#NUM!	#NUM!	#NUM!	#NUM!	#NUM!	#NUM!	#NUM!	#NUM!	#NUM!
Departments	Jan,-1	Feb,-1	Mar,-1	Apr,-1	May,-1	Jun,-1	Jul,-1	Aug,-1	Sep,-1	Oct,-1	Nov,-1	Dec,-1	Jan,	Feb,	Mar,	Apr,	May,	Jun,	Jul,	Aug,	Sep,	Oct,	Nov,	Dec,
Paed Surgery OPD	0	0	0	0	0	0	0	0	0	0	0	0	0	0	0	0	0	0	0	0	0	0	0	0
#NUM!	#NUM!	#NUM!	#NUM!	#NUM!	#NUM!	#NUM!	#NUM!	#NUM!	#NUM!	#NUM!	#NUM!	#NUM!	#NUM!	#NUM!	#NUM!	#NUM!	#NUM!	#NUM!	#NUM!	#NUM!	#NUM!	#NUM!	#NUM!	#NUM!
Departments	Jan,-1	Feb,-1	Mar,-1	Apr,-1	May,-1	Jun,-1	Jul,-1	Aug,-1	Sep,-1	Oct,-1	Nov,-1	Dec,-1	Jan,	Feb,	Mar,	Apr,	May,	Jun,	Jul,	Aug,	Sep,	Oct,	Nov,	Dec,
0	0	0	0	0	0	0	0	0	0	0	0	0	0	0	0	0	0	0	0	0	0	0	0	0
#DIV/0!	#DIV/0!	#DIV/0!	#DIV/0!	#DIV/0!	#DIV/0!	#DIV/0!	#DIV/0!	#DIV/0!	#DIV/0!	#DIV/0!	#DIV/0!	#DIV/0!	#DIV/0!	#DIV/0!	#DIV/0!	#DIV/0!	#DIV/0!	#DIV/0!	#DIV/0!	#DIV/0!	#DIV/0!	#DIV/0!	#DIV/0!	#DIV/0!
#DIV/0!	#DIV/0!	#DIV/0!	#DIV/0!	#DIV/0!	#DIV/0!	#DIV/0!	#DIV/0!	#DIV/0!	#DIV/0!	#DIV/0!	#DIV/0!	#DIV/0!	#DIV/0!	#DIV/0!	#DIV/0!	#DIV/0!	#DIV/0!	#DIV/0!	#DIV/0!	#DIV/0!	#DIV/0!	#DIV/0!	#DIV/0!	#DIV/0!
Departments	Jan,-1	Feb,-1	Mar,-1	Apr,-1	May,-1	Jun,-1	Jul,-1	Aug,-1	Sep,-1	Oct,-1	Nov,-1	Dec,-1	Jan,	Feb,	Mar,	Apr,	May,	Jun,	Jul,	Aug,	Sep,	Oct,	Nov,	Dec,
0	0	0	0	0	0	0	0	0	0	0	0	0	0	0	0	0	0	0	0	0	0	0	0	0
#DIV/0!	#DIV/0!	#DIV/0!	#DIV/0!	#DIV/0!	#DIV/0!	#DIV/0!	#DIV/0!	#DIV/0!	#DIV/0!	#DIV/0!	#DIV/0!	#DIV/0!	#DIV/0!	#DIV/0!	#DIV/0!	#DIV/0!	#DIV/0!	#DIV/0!	#DIV/0!	#DIV/0!	#DIV/0!	#DIV/0!	#DIV/0!	#DIV/0!
#DIV/0!	#DIV/0!	#DIV/0!	#DIV/0!	#DIV/0!	#DIV/0!	#DIV/0!	#DIV/0!	#DIV/0!	#DIV/0!	#DIV/0!	#DIV/0!	#DIV/0!	#DIV/0!	#DIV/0!	#DIV/0!	#DIV/0!	#DIV/0!	#DIV/0!	#DIV/0!	#DIV/0!	#DIV/0!	#DIV/0!	#DIV/0!	#DIV/0!
Departments	Jan,-1	Feb,-1	Mar,-1	Apr,-1	May,-1	Jun,-1	Jul,-1	Aug,-1	Sep,-1	Oct,-1	Nov,-1	Dec,-1	Jan,	Feb,	Mar,	Apr,	May,	Jun,	Jul,	Aug,	Sep,	Oct,	Nov,	Dec,
0	0	0	0	0	0	0	0	0	0	0	0	0	0	0	0	0	0	0	0	0	0	0	0	0
#DIV/0!	#DIV/0!	#DIV/0!	#DIV/0!	#DIV/0!	#DIV/0!	#DIV/0!	#DIV/0!	#DIV/0!	#DIV/0!	#DIV/0!	#DIV/0!	#DIV/0!	#DIV/0!	#DIV/0!	#DIV/0!	#DIV/0!	#DIV/0!	#DIV/0!	#DIV/0!	#DIV/0!	#DIV/0!	#DIV/0!	#DIV/0!	#DIV/0!
#DIV/0!	#DIV/0!	#DIV/0!	#DIV/0!	#DIV/0!	#DIV/0!	#DIV/0!	#DIV/0!	#DIV/0!	#DIV/0!	#DIV/0!	#DIV/0!	#DIV/0!	#DIV/0!	#DIV/0!	#DIV/0!	#DIV/0!	#DIV/0!	#DIV/0!	#DIV/0!	#DIV/0!	#DIV/0!	#DIV/0!	#DIV/0!	#DIV/0!
Departments	Jan,-1	Feb,-1	Mar,-1	Apr,-1	May,-1	Jun,-1	Jul,-1	Aug,-1	Sep,-1	Oct,-1	Nov,-1	Dec,-1	Jan,	Feb,	Mar,	Apr,	May,	Jun,	Jul,	Aug,	Sep,	Oct,	Nov,	Dec,
0	0	0	0	0	0	0	0	0	0	0	0	0	0	0	0	0	0	0	0	0	0	0	0	0
#DIV/0!	#DIV/0!	#DIV/0!	#DIV/0!	#DIV/0!	#DIV/0!	#DIV/0!	#DIV/0!	#DIV/0!	#DIV/0!	#DIV/0!	#DIV/0!	#DIV/0!	#DIV/0!	#DIV/0!	#DIV/0!	#DIV/0!	#DIV/0!	#DIV/0!	#DIV/0!	#DIV/0!	#DIV/0!	#DIV/0!	#DIV/0!	#DIV/0!
#DIV/0!	#DIV/0!	#DIV/0!	#DIV/0!	#DIV/0!	#DIV/0!	#DIV/0!	#DIV/0!	#DIV/0!	#DIV/0!	#DIV/0!	#DIV/0!	#DIV/0!	#DIV/0!	#DIV/0!	#DIV/0!	#DIV/0!	#DIV/0!	#DIV/0!	#DIV/0!	#DIV/0!	#DIV/0!	#DIV/0!	#DIV/0!	#DIV/0!
Departments	Jan,-1	Feb,-1	Mar,-1	Apr,-1	May,-1	Jun,-1	Jul,-1	Aug,-1	Sep,-1	Oct,-1	Nov,-1	Dec,-1	Jan,	Feb,	Mar,	Apr,	May,	Jun,	Jul,	Aug,	Sep,	Oct,	Nov,	Dec,
Total	0	0	0	0	0	0	0	0	0	0	0	0	0	0	0	0	0	0	0	0	0	0	0	0
0	0	0	0	0	0	0	0	0	0	0	0	0	0	0	0	0	0	0	0	0	0	0	0	0
0	0	0	0	0	0	0	0	0	0	0	0	0	0	0	0	0	0	0	0	0	0	0	0	0
Investigations
Total Investigations	Jan,-1	Feb,-1	Mar,-1	Apr,-1	May,-1	Jun,-1	Jul,-1	Aug,-1	Sep,-1	Oct,-1	Nov,-1	Dec,-1	Jan,	Feb,	Mar,	Apr,	May,	Jun,	Jul,	Aug,	Sep,	Oct,	Nov,	Dec,
X-ray	0	0	0	0	0	0	0	0	0	0	0	0	0	0	0	0	0	0	0	0	0	0	0	0
#DIV/0!	#DIV/0!	#DIV/0!	#DIV/0!	#DIV/0!	#DIV/0!	#DIV/0!	#DIV/0!	#DIV/0!	#DIV/0!	#DIV/0!	#DIV/0!	#DIV/0!	#DIV/0!	#DIV/0!	#DIV/0!	#DIV/0!	#DIV/0!	#DIV/0!	#DIV/0!	#DIV/0!	#DIV/0!	#DIV/0!	#DIV/0!	#DIV/0!
#DIV/0!	#DIV/0!	#DIV/0!	#DIV/0!	#DIV/0!	#DIV/0!	#DIV/0!	#DIV/0!	#DIV/0!	#DIV/0!	#DIV/0!	#DIV/0!	#DIV/0!	#DIV/0!	#DIV/0!	#DIV/0!	#DIV/0!	#DIV/0!	#DIV/0!	#DIV/0!	#DIV/0!	#DIV/0!	#DIV/0!	#DIV/0!	#DIV/0!
Total Investigations	Jan,-1	Feb,-1	Mar,-1	Apr,-1	May,-1	Jun,-1	Jul,-1	Aug,-1	Sep,-1	Oct,-1	Nov,-1	Dec,-1	Jan,	Feb,	Mar,	Apr,	May,	Jun,	Jul,	Aug,	Sep,	Oct,	Nov,	Dec,
Lab	0	0	0	0	0	0	0	0	0	0	0	0	0	0	0	0	0	0	0	0	0	0	0	0
#DIV/0!	#DIV/0!	#DIV/0!	#DIV/0!	#DIV/0!	#DIV/0!	#DIV/0!	#DIV/0!	#DIV/0!	#DIV/0!	#DIV/0!	#DIV/0!	#DIV/0!	#DIV/0!	#DIV/0!	#DIV/0!	#DIV/0!	#DIV/0!	#DIV/0!	#DIV/0!	#DIV/0!	#DIV/0!	#DIV/0!	#DIV/0!	#DIV/0!
#DIV/0!	#DIV/0!	#DIV/0!	#DIV/0!	#DIV/0!	#DIV/0!	#DIV/0!	#DIV/0!	#DIV/0!	#DIV/0!	#DIV/0!	#DIV/0!	#DIV/0!	#DIV/0!	#DIV/0!	#DIV/0!	#DIV/0!	#DIV/0!	#DIV/0!	#DIV/0!	#DIV/0!	#DIV/0!	#DIV/0!	#DIV/0!	#DIV/0!
Total Investigations	Jan,-1	Feb,-1	Mar,-1	Apr,-1	May,-1	Jun,-1	Jul,-1	Aug,-1	Sep,-1	Oct,-1	Nov,-1	Dec,-1	Jan,	Feb,	Mar,	Apr,	May,	Jun,	Jul,	Aug,	Sep,	Oct,	Nov,	Dec,
ECG	0	0	0	0	0	0	0	0	0	0	0	0	0	0	0	0	0	0	0	0	0	0	0	0
#DIV/0!	#DIV/0!	#DIV/0!	#DIV/0!	#DIV/0!	#DIV/0!	#DIV/0!	#DIV/0!	#DIV/0!	#DIV/0!	#DIV/0!	#DIV/0!	#DIV/0!	#DIV/0!	#DIV/0!	#DIV/0!	#DIV/0!	#DIV/0!	#DIV/0!	#DIV/0!	#DIV/0!	#DIV/0!	#DIV/0!	#DIV/0!	#DIV/0!
#DIV/0!	#DIV/0!	#DIV/0!	#DIV/0!	#DIV/0!	#DIV/0!	#DIV/0!	#DIV/0!	#DIV/0!	#DIV/0!	#DIV/0!	#DIV/0!	#DIV/0!	#DIV/0!	#DIV/0!	#DIV/0!	#DIV/0!	#DIV/0!	#DIV/0!	#DIV/0!	#DIV/0!	#DIV/0!	#DIV/0!	#DIV/0!	#DIV/0!
Total Investigations	Jan,-1	Feb,-1	Mar,-1	Apr,-1	May,-1	Jun,-1	Jul,-1	Aug,-1	Sep,-1	Oct,-1	Nov,-1	Dec,-1	Jan,	Feb,	Mar,	Apr,	May,	Jun,	Jul,	Aug,	Sep,	Oct,	Nov,	Dec,
USG	0	0	0	0	0	0	0	0	0	0	0	0	0	0	0	0	0	0	0	0	0	0	0	0
#DIV/0!	#DIV/0!	#DIV/0!	#DIV/0!	#DIV/0!	#DIV/0!	#DIV/0!	#DIV/0!	#DIV/0!	#DIV/0!	#DIV/0!	#DIV/0!	#DIV/0!	#DIV/0!	#DIV/0!	#DIV/0!	#DIV/0!	#DIV/0!	#DIV/0!	#DIV/0!	#DIV/0!	#DIV/0!	#DIV/0!	#DIV/0!	#DIV/0!
#DIV/0!	#DIV/0!	#DIV/0!	#DIV/0!	#DIV/0!	#DIV/0!	#DIV/0!	#DIV/0!	#DIV/0!	#DIV/0!	#DIV/0!	#DIV/0!	#DIV/0!	#DIV/0!	#DIV/0!	#DIV/0!	#DIV/0!	#DIV/0!	#DIV/0!	#DIV/0!	#DIV/0!	#DIV/0!	#DIV/0!	#DIV/0!	#DIV/0!
Total Investigations	Jan,-1	Feb,-1	Mar,-1	Apr,-1	May,-1	Jun,-1	Jul,-1	Aug,-1	Sep,-1	Oct,-1	Nov,-1	Dec,-1	Jan,	Feb,	Mar,	Apr,	May,	Jun,	Jul,	Aug,	Sep,	Oct,	Nov,	Dec,
CT Scan	0	0	0	0	0	0	0	0	0	0	0	0	0	0	0	0	0	0	0	0	0	0	0	0
#DIV/0!	#DIV/0!	#DIV/0!	#DIV/0!	#DIV/0!	#DIV/0!	#DIV/0!	#DIV/0!	#DIV/0!	#DIV/0!	#DIV/0!	#DIV/0!	#DIV/0!	#DIV/0!	#DIV/0!	#DIV/0!	#DIV/0!	#DIV/0!	#DIV/0!	#DIV/0!	#DIV/0!	#DIV/0!	#DIV/0!	#DIV/0!	#DIV/0!
#DIV/0!	#DIV/0!	#DIV/0!	#DIV/0!	#DIV/0!	#DIV/0!	#DIV/0!	#DIV/0!	#DIV/0!	#DIV/0!	#DIV/0!	#DIV/0!	#DIV/0!	#DIV/0!	#DIV/0!	#DIV/0!	#DIV/0!	#DIV/0!	#DIV/0!	#DIV/0!	#DIV/0!	#DIV/0!	#DIV/0!	#DIV/0!	#DIV/0!
Total Investigations	Jan,-1	Feb,-1	Mar,-1	Apr,-1	May,-1	Jun,-1	Jul,-1	Aug,-1	Sep,-1	Oct,-1	Nov,-1	Dec,-1	Jan,	Feb,	Mar,	Apr,	May,	Jun,	Jul,	Aug,	Sep,	Oct,	Nov,	Dec,
MRI	0	0	0	0	0	0	0	0	0	0	0	0	0	0	0	0	0	0	0	0	0	0	0	0
#DIV/0!	#DIV/0!	#DIV/0!	#DIV/0!	#DIV/0!	#DIV/0!	#DIV/0!	#DIV/0!	#DIV/0!	#DIV/0!	#DIV/0!	#DIV/0!	#DIV/0!	#DIV/0!	#DIV/0!	#DIV/0!	#DIV/0!	#DIV/0!	#DIV/0!	#DIV/0!	#DIV/0!	#DIV/0!	#DIV/0!	#DIV/0!	#DIV/0!
#DIV/0!	#DIV/0!	#DIV/0!	#DIV/0!	#DIV/0!	#DIV/0!	#DIV/0!	#DIV/0!	#DIV/0!	#DIV/0!	#DIV/0!	#DIV/0!	#DIV/0!	#DIV/0!	#DIV/0!	#DIV/0!	#DIV/0!	#DIV/0!	#DIV/0!	#DIV/0!	#DIV/0!	#DIV/0!	#DIV/0!	#DIV/0!	#DIV/0!

## Sheet: IPD
Indoor Admissions
Total no.of admissions in the month
Sr. No.	Departments	Jan,-1	Feb,-1	Mar,-1	Apr,-1	May,-1	Jun,-1	Jul,-1	Aug,-1	Sep,-1	Oct,-1	Nov,-1	Dec,-1	Jan,	Feb,	Mar,	Apr,	May,	Jun,	Jul,	Aug,	Sep,	Oct,	Nov,	Dec,		Mean	SD	2SD	Mean-2SD	Mean+2SD	Median
1	Medicine																										#DIV/0!	#DIV/0!	#DIV/0!	#DIV/0!	#DIV/0!	#NUM!
2	Paediatrics																										#DIV/0!	#DIV/0!	#DIV/0!	#DIV/0!	#DIV/0!	#NUM!
3	Surgery																										#DIV/0!	#DIV/0!	#DIV/0!	#DIV/0!	#DIV/0!	#NUM!
4	Orthopaedics																										#DIV/0!	#DIV/0!	#DIV/0!	#DIV/0!	#DIV/0!	#NUM!
5	Gynaecology																										#DIV/0!	#DIV/0!	#DIV/0!	#DIV/0!	#DIV/0!	#NUM!
6	ANC Ward																										#DIV/0!	#DIV/0!	#DIV/0!	#DIV/0!	#DIV/0!	#NUM!
7	PNC Ward																										#DIV/0!	#DIV/0!	#DIV/0!	#DIV/0!	#DIV/0!	#NUM!
8	Labour Ward																										#DIV/0!	#DIV/0!	#DIV/0!	#DIV/0!	#DIV/0!	#NUM!
9	Ophthalmology																										#DIV/0!	#DIV/0!	#DIV/0!	#DIV/0!	#DIV/0!	#NUM!
10	ENT																										#DIV/0!	#DIV/0!	#DIV/0!	#DIV/0!	#DIV/0!	#NUM!
11	Psychiatry																										#DIV/0!	#DIV/0!	#DIV/0!	#DIV/0!	#DIV/0!	#NUM!
12	Skin Ward																										#DIV/0!	#DIV/0!	#DIV/0!	#DIV/0!	#DIV/0!	#NUM!
13	MICU																										#DIV/0!	#DIV/0!	#DIV/0!	#DIV/0!	#DIV/0!	#NUM!
14	NICU																										#DIV/0!	#DIV/0!	#DIV/0!	#DIV/0!	#DIV/0!	#NUM!
15	Trauma																										#DIV/0!	#DIV/0!	#DIV/0!	#DIV/0!	#DIV/0!	#NUM!
16	Burns Ward																										#DIV/0!	#DIV/0!	#DIV/0!	#DIV/0!	#DIV/0!	#NUM!
17																											#DIV/0!	#DIV/0!	#DIV/0!	#DIV/0!	#DIV/0!	#NUM!
18																											#DIV/0!	#DIV/0!	#DIV/0!	#DIV/0!	#DIV/0!	#NUM!
19																											#DIV/0!	#DIV/0!	#DIV/0!	#DIV/0!	#DIV/0!	#NUM!
20																											#DIV/0!	#DIV/0!	#DIV/0!	#DIV/0!	#DIV/0!	#NUM!
21																											#DIV/0!	#DIV/0!	#DIV/0!	#DIV/0!	#DIV/0!	#NUM!
22																											#DIV/0!	#DIV/0!	#DIV/0!	#DIV/0!	#DIV/0!	#NUM!
23																											#DIV/0!	#DIV/0!	#DIV/0!	#DIV/0!	#DIV/0!	#NUM!
24																											#DIV/0!	#DIV/0!	#DIV/0!	#DIV/0!	#DIV/0!	#NUM!
25																											#DIV/0!	#DIV/0!	#DIV/0!	#DIV/0!	#DIV/0!	#NUM!
26																											#DIV/0!	#DIV/0!	#DIV/0!	#DIV/0!	#DIV/0!	#NUM!
	Total	0	0	0	0	0	0	0	0	0	0	0	0	0	0	0	0	0	0	0	0	0	0	0	0		0	0	0	0	0	0
Bed Occupancy
Bed occupancy= Inpatient days of Care*100/Bed days Available
Sr. No.	Departments	Jan,-1	Feb,-1	Mar,-1	Apr,-1	May,-1	Jun,-1	Jul,-1	Aug,-1	Sep,-1	Oct,-1	Nov,-1	Dec,-1	Jan,	Feb,	Mar,	Apr,	May,	Jun,	Jul,	Aug,	Sep,	Oct,	Nov,	Dec,
1	Medicine
2	Paediatrics
3	Surgery
4	Orthopaedics
5	Gynaecology
6	ANC Ward
7	PNC Ward
8	Labour Ward
9	Ophthalmology
10	ENT
11	Psychiatry
12	Skin Ward
13	MICU
14	NICU
15	Trauma
16	Burns Ward
17
18
19
20
21
22
23
24
25
26
	Overall
Mortality Rate
Mortality Rate = Total number of inpatient deaths*100/ Total Admissions
Sr. No.	Departments	Jan,-1	Feb,-1	Mar,-1	Apr,-1	May,-1	Jun,-1	Jul,-1	Aug,-1	Sep,-1	Oct,-1	Nov,-1	Dec,-1	Jan,	Feb,	Mar,	Apr,	May,	Jun,	Jul,	Aug,	Sep,	Oct,	Nov,	Dec,		Median
1	Medicine																										#NUM!
2	Paediatrics																										#NUM!
3	Surgery																										#NUM!
4	Orthopaedics																										#NUM!
5	Gynaecology																										#NUM!
6	ANC Ward																										#NUM!
7	PNC Ward																										#NUM!
8	Labour Ward																										#NUM!
9	Ophthalmology																										#NUM!
10	ENT																										#NUM!
11	Psychiatry																										#NUM!
12	Skin Ward																										#NUM!
13	MICU																										#NUM!
14	NICU																										#NUM!
15	Trauma																										#NUM!
16	Burns Ward																										#NUM!
17																											#NUM!
18																											#NUM!
19																											#NUM!
20																											#NUM!
21																											#NUM!
22																											#NUM!
23																											#NUM!
24																											#NUM!
25																											#NUM!
26																											#NUM!
	Overall																										#NUM!
Average Length of Hospital Stay
ALOS = Total Inpatient Days of Care/ Total admissions
Sr. No.	Departments	Jan,-1	Feb,-1	Mar,-1	Apr,-1	May,-1	Jun,-1	Jul,-1	Aug,-1	Sep,-1	Oct,-1	Nov,-1	Dec,-1	Jan,	Feb,	Mar,	Apr,	May,	Jun,	Jul,	Aug,	Sep,	Oct,	Nov,	Dec,		Median
1	Medicine																										#NUM!
2	Paediatrics																										#NUM!
3	Surgery																										#NUM!
4	Orthopaedics																										#NUM!
5	Gynaecology																										#NUM!
6	ANC Ward																										#NUM!
7	PNC Ward																										#NUM!
8	Labour Ward																										#NUM!
9	Ophthalmology																										#NUM!
10	ENT																										#NUM!
11	Psychiatry																										#NUM!
12	Skin Ward																										#NUM!
13	MICU																										#NUM!
14	NICU																										#NUM!
15	Trauma																										#NUM!
16	Burns Ward																										#NUM!
17																											#NUM!
18																											#NUM!
19																											#NUM!
20																											#NUM!
21																											#NUM!
22																											#NUM!
23																											#NUM!
24																											#NUM!
25																											#NUM!
26																											#NUM!
	Overall																										#NUM!
Indicators for patient Care and Monitoring Standards

## Sheet: IPDCalculation
Departments	Jan,-1	Feb,-1	Mar,-1	Apr,-1	May,-1	Jun,-1	Jul,-1	Aug,-1	Sep,-1	Oct,-1	Nov,-1	Dec,-1	Jan,	Feb,	Mar,	Apr,	May,	Jun,	Jul,	Aug,	Sep,	Oct,	Nov,	Dec,
Medicine	0	0	0	0	0	0	0	0	0	0	0	0	0	0	0	0	0	0	0	0	0	0	0	0
#DIV/0!	#DIV/0!	#DIV/0!	#DIV/0!	#DIV/0!	#DIV/0!	#DIV/0!	#DIV/0!	#DIV/0!	#DIV/0!	#DIV/0!	#DIV/0!	#DIV/0!	#DIV/0!	#DIV/0!	#DIV/0!	#DIV/0!	#DIV/0!	#DIV/0!	#DIV/0!	#DIV/0!	#DIV/0!	#DIV/0!	#DIV/0!	#DIV/0!
#DIV/0!	#DIV/0!	#DIV/0!	#DIV/0!	#DIV/0!	#DIV/0!	#DIV/0!	#DIV/0!	#DIV/0!	#DIV/0!	#DIV/0!	#DIV/0!	#DIV/0!	#DIV/0!	#DIV/0!	#DIV/0!	#DIV/0!	#DIV/0!	#DIV/0!	#DIV/0!	#DIV/0!	#DIV/0!	#DIV/0!	#DIV/0!	#DIV/0!
Departments	Jan,-1	Feb,-1	Mar,-1	Apr,-1	May,-1	Jun,-1	Jul,-1	Aug,-1	Sep,-1	Oct,-1	Nov,-1	Dec,-1	Jan,	Feb,	Mar,	Apr,	May,	Jun,	Jul,	Aug,	Sep,	Oct,	Nov,	Dec,
Paediatrics	0	0	0	0	0	0	0	0	0	0	0	0	0	0	0	0	0	0	0	0	0	0	0	0
#DIV/0!	#DIV/0!	#DIV/0!	#DIV/0!	#DIV/0!	#DIV/0!	#DIV/0!	#DIV/0!	#DIV/0!	#DIV/0!	#DIV/0!	#DIV/0!	#DIV/0!	#DIV/0!	#DIV/0!	#DIV/0!	#DIV/0!	#DIV/0!	#DIV/0!	#DIV/0!	#DIV/0!	#DIV/0!	#DIV/0!	#DIV/0!	#DIV/0!
#DIV/0!	#DIV/0!	#DIV/0!	#DIV/0!	#DIV/0!	#DIV/0!	#DIV/0!	#DIV/0!	#DIV/0!	#DIV/0!	#DIV/0!	#DIV/0!	#DIV/0!	#DIV/0!	#DIV/0!	#DIV/0!	#DIV/0!	#DIV/0!	#DIV/0!	#DIV/0!	#DIV/0!	#DIV/0!	#DIV/0!	#DIV/0!	#DIV/0!
Departments	Jan,-1	Feb,-1	Mar,-1	Apr,-1	May,-1	Jun,-1	Jul,-1	Aug,-1	Sep,-1	Oct,-1	Nov,-1	Dec,-1	Jan,	Feb,	Mar,	Apr,	May,	Jun,	Jul,	Aug,	Sep,	Oct,	Nov,	Dec,
Surgery	0	0	0	0	0	0	0	0	0	0	0	0	0	0	0	0	0	0	0	0	0	0	0	0
#DIV/0!	#DIV/0!	#DIV/0!	#DIV/0!	#DIV/0!	#DIV/0!	#DIV/0!	#DIV/0!	#DIV/0!	#DIV/0!	#DIV/0!	#DIV/0!	#DIV/0!	#DIV/0!	#DIV/0!	#DIV/0!	#DIV/0!	#DIV/0!	#DIV/0!	#DIV/0!	#DIV/0!	#DIV/0!	#DIV/0!	#DIV/0!	#DIV/0!
#DIV/0!	#DIV/0!	#DIV/0!	#DIV/0!	#DIV/0!	#DIV/0!	#DIV/0!	#DIV/0!	#DIV/0!	#DIV/0!	#DIV/0!	#DIV/0!	#DIV/0!	#DIV/0!	#DIV/0!	#DIV/0!	#DIV/0!	#DIV/0!	#DIV/0!	#DIV/0!	#DIV/0!	#DIV/0!	#DIV/0!	#DIV/0!	#DIV/0!
Departments	Jan,-1	Feb,-1	Mar,-1	Apr,-1	May,-1	Jun,-1	Jul,-1	Aug,-1	Sep,-1	Oct,-1	Nov,-1	Dec,-1	Jan,	Feb,	Mar,	Apr,	May,	Jun,	Jul,	Aug,	Sep,	Oct,	Nov,	Dec,
Orthopaedics	0	0	0	0	0	0	0	0	0	0	0	0	0	0	0	0	0	0	0	0	0	0	0	0
#DIV/0!	#DIV/0!	#DIV/0!	#DIV/0!	#DIV/0!	#DIV/0!	#DIV/0!	#DIV/0!	#DIV/0!	#DIV/0!	#DIV/0!	#DIV/0!	#DIV/0!	#DIV/0!	#DIV/0!	#DIV/0!	#DIV/0!	#DIV/0!	#DIV/0!	#DIV/0!	#DIV/0!	#DIV/0!	#DIV/0!	#DIV/0!	#DIV/0!
#DIV/0!	#DIV/0!	#DIV/0!	#DIV/0!	#DIV/0!	#DIV/0!	#DIV/0!	#DIV/0!	#DIV/0!	#DIV/0!	#DIV/0!	#DIV/0!	#DIV/0!	#DIV/0!	#DIV/0!	#DIV/0!	#DIV/0!	#DIV/0!	#DIV/0!	#DIV/0!	#DIV/0!	#DIV/0!	#DIV/0!	#DIV/0!	#DIV/0!
Departments	Jan,-1	Feb,-1	Mar,-1	Apr,-1	May,-1	Jun,-1	Jul,-1	Aug,-1	Sep,-1	Oct,-1	Nov,-1	Dec,-1	Jan,	Feb,	Mar,	Apr,	May,	Jun,	Jul,	Aug,	Sep,	Oct,	Nov,	Dec,
Gynaecology	0	0	0	0	0	0	0	0	0	0	0	0	0	0	0	0	0	0	0	0	0	0	0	0
#DIV/0!	#DIV/0!	#DIV/0!	#DIV/0!	#DIV/0!	#DIV/0!	#DIV/0!	#DIV/0!	#DIV/0!	#DIV/0!	#DIV/0!	#DIV/0!	#DIV/0!	#DIV/0!	#DIV/0!	#DIV/0!	#DIV/0!	#DIV/0!	#DIV/0!	#DIV/0!	#DIV/0!	#DIV/0!	#DIV/0!	#DIV/0!	#DIV/0!
#DIV/0!	#DIV/0!	#DIV/0!	#DIV/0!	#DIV/0!	#DIV/0!	#DIV/0!	#DIV/0!	#DIV/0!	#DIV/0!	#DIV/0!	#DIV/0!	#DIV/0!	#DIV/0!	#DIV/0!	#DIV/0!	#DIV/0!	#DIV/0!	#DIV/0!	#DIV/0!	#DIV/0!	#DIV/0!	#DIV/0!	#DIV/0!	#DIV/0!
Departments	Jan,-1	Feb,-1	Mar,-1	Apr,-1	May,-1	Jun,-1	Jul,-1	Aug,-1	Sep,-1	Oct,-1	Nov,-1	Dec,-1	Jan,	Feb,	Mar,	Apr,	May,	Jun,	Jul,	Aug,	Sep,	Oct,	Nov,	Dec,
ANC Ward	0	0	0	0	0	0	0	0	0	0	0	0	0	0	0	0	0	0	0	0	0	0	0	0
#DIV/0!	#DIV/0!	#DIV/0!	#DIV/0!	#DIV/0!	#DIV/0!	#DIV/0!	#DIV/0!	#DIV/0!	#DIV/0!	#DIV/0!	#DIV/0!	#DIV/0!	#DIV/0!	#DIV/0!	#DIV/0!	#DIV/0!	#DIV/0!	#DIV/0!	#DIV/0!	#DIV/0!	#DIV/0!	#DIV/0!	#DIV/0!	#DIV/0!
#DIV/0!	#DIV/0!	#DIV/0!	#DIV/0!	#DIV/0!	#DIV/0!	#DIV/0!	#DIV/0!	#DIV/0!	#DIV/0!	#DIV/0!	#DIV/0!	#DIV/0!	#DIV/0!	#DIV/0!	#DIV/0!	#DIV/0!	#DIV/0!	#DIV/0!	#DIV/0!	#DIV/0!	#DIV/0!	#DIV/0!	#DIV/0!	#DIV/0!
Departments	Jan,-1	Feb,-1	Mar,-1	Apr,-1	May,-1	Jun,-1	Jul,-1	Aug,-1	Sep,-1	Oct,-1	Nov,-1	Dec,-1	Jan,	Feb,	Mar,	Apr,	May,	Jun,	Jul,	Aug,	Sep,	Oct,	Nov,	Dec,
PNC Ward	0	0	0	0	0	0	0	0	0	0	0	0	0	0	0	0	0	0	0	0	0	0	0	0
#DIV/0!	#DIV/0!	#DIV/0!	#DIV/0!	#DIV/0!	#DIV/0!	#DIV/0!	#DIV/0!	#DIV/0!	#DIV/0!	#DIV/0!	#DIV/0!	#DIV/0!	#DIV/0!	#DIV/0!	#DIV/0!	#DIV/0!	#DIV/0!	#DIV/0!	#DIV/0!	#DIV/0!	#DIV/0!	#DIV/0!	#DIV/0!	#DIV/0!
#DIV/0!	#DIV/0!	#DIV/0!	#DIV/0!	#DIV/0!	#DIV/0!	#DIV/0!	#DIV/0!	#DIV/0!	#DIV/0!	#DIV/0!	#DIV/0!	#DIV/0!	#DIV/0!	#DIV/0!	#DIV/0!	#DIV/0!	#DIV/0!	#DIV/0!	#DIV/0!	#DIV/0!	#DIV/0!	#DIV/0!	#DIV/0!	#DIV/0!
Departments	Jan,-1	Feb,-1	Mar,-1	Apr,-1	May,-1	Jun,-1	Jul,-1	Aug,-1	Sep,-1	Oct,-1	Nov,-1	Dec,-1	Jan,	Feb,	Mar,	Apr,	May,	Jun,	Jul,	Aug,	Sep,	Oct,	Nov,	Dec,
Labour Ward	0	0	0	0	0	0	0	0	0	0	0	0	0	0	0	0	0	0	0	0	0	0	0	0
#DIV/0!	#DIV/0!	#DIV/0!	#DIV/0!	#DIV/0!	#DIV/0!	#DIV/0!	#DIV/0!	#DIV/0!	#DIV/0!	#DIV/0!	#DIV/0!	#DIV/0!	#DIV/0!	#DIV/0!	#DIV/0!	#DIV/0!	#DIV/0!	#DIV/0!	#DIV/0!	#DIV/0!	#DIV/0!	#DIV/0!	#DIV/0!	#DIV/0!
#DIV/0!	#DIV/0!	#DIV/0!	#DIV/0!	#DIV/0!	#DIV/0!	#DIV/0!	#DIV/0!	#DIV/0!	#DIV/0!	#DIV/0!	#DIV/0!	#DIV/0!	#DIV/0!	#DIV/0!	#DIV/0!	#DIV/0!	#DIV/0!	#DIV/0!	#DIV/0!	#DIV/0!	#DIV/0!	#DIV/0!	#DIV/0!	#DIV/0!
Departments	Jan,-1	Feb,-1	Mar,-1	Apr,-1	May,-1	Jun,-1	Jul,-1	Aug,-1	Sep,-1	Oct,-1	Nov,-1	Dec,-1	Jan,	Feb,	Mar,	Apr,	May,	Jun,	Jul,	Aug,	Sep,	Oct,	Nov,	Dec,
Ophthalmology	0	0	0	0	0	0	0	0	0	0	0	0	0	0	0	0	0	0	0	0	0	0	0	0
#DIV/0!	#DIV/0!	#DIV/0!	#DIV/0!	#DIV/0!	#DIV/0!	#DIV/0!	#DIV/0!	#DIV/0!	#DIV/0!	#DIV/0!	#DIV/0!	#DIV/0!	#DIV/0!	#DIV/0!	#DIV/0!	#DIV/0!	#DIV/0!	#DIV/0!	#DIV/0!	#DIV/0!	#DIV/0!	#DIV/0!	#DIV/0!	#DIV/0!
#DIV/0!	#DIV/0!	#DIV/0!	#DIV/0!	#DIV/0!	#DIV/0!	#DIV/0!	#DIV/0!	#DIV/0!	#DIV/0!	#DIV/0!	#DIV/0!	#DIV/0!	#DIV/0!	#DIV/0!	#DIV/0!	#DIV/0!	#DIV/0!	#DIV/0!	#DIV/0!	#DIV/0!	#DIV/0!	#DIV/0!	#DIV/0!	#DIV/0!
Departments	Jan,-1	Feb,-1	Mar,-1	Apr,-1	May,-1	Jun,-1	Jul,-1	Aug,-1	Sep,-1	Oct,-1	Nov,-1	Dec,-1	Jan,	Feb,	Mar,	Apr,	May,	Jun,	Jul,	Aug,	Sep,	Oct,	Nov,	Dec,
ENT	0	0	0	0	0	0	0	0	0	0	0	0	0	0	0	0	0	0	0	0	0	0	0	0
#DIV/0!	#DIV/0!	#DIV/0!	#DIV/0!	#DIV/0!	#DIV/0!	#DIV/0!	#DIV/0!	#DIV/0!	#DIV/0!	#DIV/0!	#DIV/0!	#DIV/0!	#DIV/0!	#DIV/0!	#DIV/0!	#DIV/0!	#DIV/0!	#DIV/0!	#DIV/0!	#DIV/0!	#DIV/0!	#DIV/0!	#DIV/0!	#DIV/0!
#DIV/0!	#DIV/0!	#DIV/0!	#DIV/0!	#DIV/0!	#DIV/0!	#DIV/0!	#DIV/0!	#DIV/0!	#DIV/0!	#DIV/0!	#DIV/0!	#DIV/0!	#DIV/0!	#DIV/0!	#DIV/0!	#DIV/0!	#DIV/0!	#DIV/0!	#DIV/0!	#DIV/0!	#DIV/0!	#DIV/0!	#DIV/0!	#DIV/0!
Departments	Jan,-1	Feb,-1	Mar,-1	Apr,-1	May,-1	Jun,-1	Jul,-1	Aug,-1	Sep,-1	Oct,-1	Nov,-1	Dec,-1	Jan,	Feb,	Mar,	Apr,	May,	Jun,	Jul,	Aug,	Sep,	Oct,	Nov,	Dec,
Psychiatry	0	0	0	0	0	0	0	0	0	0	0	0	0	0	0	0	0	0	0	0	0	0	0	0
#DIV/0!	#DIV/0!	#DIV/0!	#DIV/0!	#DIV/0!	#DIV/0!	#DIV/0!	#DIV/0!	#DIV/0!	#DIV/0!	#DIV/0!	#DIV/0!	#DIV/0!	#DIV/0!	#DIV/0!	#DIV/0!	#DIV/0!	#DIV/0!	#DIV/0!	#DIV/0!	#DIV/0!	#DIV/0!	#DIV/0!	#DIV/0!	#DIV/0!
#DIV/0!	#DIV/0!	#DIV/0!	#DIV/0!	#DIV/0!	#DIV/0!	#DIV/0!	#DIV/0!	#DIV/0!	#DIV/0!	#DIV/0!	#DIV/0!	#DIV/0!	#DIV/0!	#DIV/0!	#DIV/0!	#DIV/0!	#DIV/0!	#DIV/0!	#DIV/0!	#DIV/0!	#DIV/0!	#DIV/0!	#DIV/0!	#DIV/0!
Departments	Jan,-1	Feb,-1	Mar,-1	Apr,-1	May,-1	Jun,-1	Jul,-1	Aug,-1	Sep,-1	Oct,-1	Nov,-1	Dec,-1	Jan,	Feb,	Mar,	Apr,	May,	Jun,	Jul,	Aug,	Sep,	Oct,	Nov,	Dec,
Skin Ward	0	0	0	0	0	0	0	0	0	0	0	0	0	0	0	0	0	0	0	0	0	0	0	0
#DIV/0!	#DIV/0!	#DIV/0!	#DIV/0!	#DIV/0!	#DIV/0!	#DIV/0!	#DIV/0!	#DIV/0!	#DIV/0!	#DIV/0!	#DIV/0!	#DIV/0!	#DIV/0!	#DIV/0!	#DIV/0!	#DIV/0!	#DIV/0!	#DIV/0!	#DIV/0!	#DIV/0!	#DIV/0!	#DIV/0!	#DIV/0!	#DIV/0!
#DIV/0!	#DIV/0!	#DIV/0!	#DIV/0!	#DIV/0!	#DIV/0!	#DIV/0!	#DIV/0!	#DIV/0!	#DIV/0!	#DIV/0!	#DIV/0!	#DIV/0!	#DIV/0!	#DIV/0!	#DIV/0!	#DIV/0!	#DIV/0!	#DIV/0!	#DIV/0!	#DIV/0!	#DIV/0!	#DIV/0!	#DIV/0!	#DIV/0!
Departments	Jan,-1	Feb,-1	Mar,-1	Apr,-1	May,-1	Jun,-1	Jul,-1	Aug,-1	Sep,-1	Oct,-1	Nov,-1	Dec,-1	Jan,	Feb,	Mar,	Apr,	May,	Jun,	Jul,	Aug,	Sep,	Oct,	Nov,	Dec,
MICU	0	0	0	0	0	0	0	0	0	0	0	0	0	0	0	0	0	0	0	0	0	0	0	0
#DIV/0!	#DIV/0!	#DIV/0!	#DIV/0!	#DIV/0!	#DIV/0!	#DIV/0!	#DIV/0!	#DIV/0!	#DIV/0!	#DIV/0!	#DIV/0!	#DIV/0!	#DIV/0!	#DIV/0!	#DIV/0!	#DIV/0!	#DIV/0!	#DIV/0!	#DIV/0!	#DIV/0!	#DIV/0!	#DIV/0!	#DIV/0!	#DIV/0!
#DIV/0!	#DIV/0!	#DIV/0!	#DIV/0!	#DIV/0!	#DIV/0!	#DIV/0!	#DIV/0!	#DIV/0!	#DIV/0!	#DIV/0!	#DIV/0!	#DIV/0!	#DIV/0!	#DIV/0!	#DIV/0!	#DIV/0!	#DIV/0!	#DIV/0!	#DIV/0!	#DIV/0!	#DIV/0!	#DIV/0!	#DIV/0!	#DIV/0!
Departments	Jan,-1	Feb,-1	Mar,-1	Apr,-1	May,-1	Jun,-1	Jul,-1	Aug,-1	Sep,-1	Oct,-1	Nov,-1	Dec,-1	Jan,	Feb,	Mar,	Apr,	May,	Jun,	Jul,	Aug,	Sep,	Oct,	Nov,	Dec,
NICU	0	0	0	0	0	0	0	0	0	0	0	0	0	0	0	0	0	0	0	0	0	0	0	0
#DIV/0!	#DIV/0!	#DIV/0!	#DIV/0!	#DIV/0!	#DIV/0!	#DIV/0!	#DIV/0!	#DIV/0!	#DIV/0!	#DIV/0!	#DIV/0!	#DIV/0!	#DIV/0!	#DIV/0!	#DIV/0!	#DIV/0!	#DIV/0!	#DIV/0!	#DIV/0!	#DIV/0!	#DIV/0!	#DIV/0!	#DIV/0!	#DIV/0!
#DIV/0!	#DIV/0!	#DIV/0!	#DIV/0!	#DIV/0!	#DIV/0!	#DIV/0!	#DIV/0!	#DIV/0!	#DIV/0!	#DIV/0!	#DIV/0!	#DIV/0!	#DIV/0!	#DIV/0!	#DIV/0!	#DIV/0!	#DIV/0!	#DIV/0!	#DIV/0!	#DIV/0!	#DIV/0!	#DIV/0!	#DIV/0!	#DIV/0!
Departments	Jan,-1	Feb,-1	Mar,-1	Apr,-1	May,-1	Jun,-1	Jul,-1	Aug,-1	Sep,-1	Oct,-1	Nov,-1	Dec,-1	Jan,	Feb,	Mar,	Apr,	May,	Jun,	Jul,	Aug,	Sep,	Oct,	Nov,	Dec,
Trauma	0	0	0	0	0	0	0	0	0	0	0	0	0	0	0	0	0	0	0	0	0	0	0	0
#DIV/0!	#DIV/0!	#DIV/0!	#DIV/0!	#DIV/0!	#DIV/0!	#DIV/0!	#DIV/0!	#DIV/0!	#DIV/0!	#DIV/0!	#DIV/0!	#DIV/0!	#DIV/0!	#DIV/0!	#DIV/0!	#DIV/0!	#DIV/0!	#DIV/0!	#DIV/0!	#DIV/0!	#DIV/0!	#DIV/0!	#DIV/0!	#DIV/0!
#DIV/0!	#DIV/0!	#DIV/0!	#DIV/0!	#DIV/0!	#DIV/0!	#DIV/0!	#DIV/0!	#DIV/0!	#DIV/0!	#DIV/0!	#DIV/0!	#DIV/0!	#DIV/0!	#DIV/0!	#DIV/0!	#DIV/0!	#DIV/0!	#DIV/0!	#DIV/0!	#DIV/0!	#DIV/0!	#DIV/0!	#DIV/0!	#DIV/0!
Departments	Jan,-1	Feb,-1	Mar,-1	Apr,-1	May,-1	Jun,-1	Jul,-1	Aug,-1	Sep,-1	Oct,-1	Nov,-1	Dec,-1	Jan,	Feb,	Mar,	Apr,	May,	Jun,	Jul,	Aug,	Sep,	Oct,	Nov,	Dec,
Burns Ward	0	0	0	0	0	0	0	0	0	0	0	0	0	0	0	0	0	0	0	0	0	0	0	0
#DIV/0!	#DIV/0!	#DIV/0!	#DIV/0!	#DIV/0!	#DIV/0!	#DIV/0!	#DIV/0!	#DIV/0!	#DIV/0!	#DIV/0!	#DIV/0!	#DIV/0!	#DIV/0!	#DIV/0!	#DIV/0!	#DIV/0!	#DIV/0!	#DIV/0!	#DIV/0!	#DIV/0!	#DIV/0!	#DIV/0!	#DIV/0!	#DIV/0!
#DIV/0!	#DIV/0!	#DIV/0!	#DIV/0!	#DIV/0!	#DIV/0!	#DIV/0!	#DIV/0!	#DIV/0!	#DIV/0!	#DIV/0!	#DIV/0!	#DIV/0!	#DIV/0!	#DIV/0!	#DIV/0!	#DIV/0!	#DIV/0!	#DIV/0!	#DIV/0!	#DIV/0!	#DIV/0!	#DIV/0!	#DIV/0!	#DIV/0!
Departments	Jan,-1	Feb,-1	Mar,-1	Apr,-1	May,-1	Jun,-1	Jul,-1	Aug,-1	Sep,-1	Oct,-1	Nov,-1	Dec,-1	Jan,	Feb,	Mar,	Apr,	May,	Jun,	Jul,	Aug,	Sep,	Oct,	Nov,	Dec,
0	0	0	0	0	0	0	0	0	0	0	0	0	0	0	0	0	0	0	0	0	0	0	0	0
#DIV/0!	#DIV/0!	#DIV/0!	#DIV/0!	#DIV/0!	#DIV/0!	#DIV/0!	#DIV/0!	#DIV/0!	#DIV/0!	#DIV/0!	#DIV/0!	#DIV/0!	#DIV/0!	#DIV/0!	#DIV/0!	#DIV/0!	#DIV/0!	#DIV/0!	#DIV/0!	#DIV/0!	#DIV/0!	#DIV/0!	#DIV/0!	#DIV/0!
#DIV/0!	#DIV/0!	#DIV/0!	#DIV/0!	#DIV/0!	#DIV/0!	#DIV/0!	#DIV/0!	#DIV/0!	#DIV/0!	#DIV/0!	#DIV/0!	#DIV/0!	#DIV/0!	#DIV/0!	#DIV/0!	#DIV/0!	#DIV/0!	#DIV/0!	#DIV/0!	#DIV/0!	#DIV/0!	#DIV/0!	#DIV/0!	#DIV/0!
Departments	Jan,-1	Feb,-1	Mar,-1	Apr,-1	May,-1	Jun,-1	Jul,-1	Aug,-1	Sep,-1	Oct,-1	Nov,-1	Dec,-1	Jan,	Feb,	Mar,	Apr,	May,	Jun,	Jul,	Aug,	Sep,	Oct,	Nov,	Dec,
0	0	0	0	0	0	0	0	0	0	0	0	0	0	0	0	0	0	0	0	0	0	0	0	0
#DIV/0!	#DIV/0!	#DIV/0!	#DIV/0!	#DIV/0!	#DIV/0!	#DIV/0!	#DIV/0!	#DIV/0!	#DIV/0!	#DIV/0!	#DIV/0!	#DIV/0!	#DIV/0!	#DIV/0!	#DIV/0!	#DIV/0!	#DIV/0!	#DIV/0!	#DIV/0!	#DIV/0!	#DIV/0!	#DIV/0!	#DIV/0!	#DIV/0!
#DIV/0!	#DIV/0!	#DIV/0!	#DIV/0!	#DIV/0!	#DIV/0!	#DIV/0!	#DIV/0!	#DIV/0!	#DIV/0!	#DIV/0!	#DIV/0!	#DIV/0!	#DIV/0!	#DIV/0!	#DIV/0!	#DIV/0!	#DIV/0!	#DIV/0!	#DIV/0!	#DIV/0!	#DIV/0!	#DIV/0!	#DIV/0!	#DIV/0!
Departments	Jan,-1	Feb,-1	Mar,-1	Apr,-1	May,-1	Jun,-1	Jul,-1	Aug,-1	Sep,-1	Oct,-1	Nov,-1	Dec,-1	Jan,	Feb,	Mar,	Apr,	May,	Jun,	Jul,	Aug,	Sep,	Oct,	Nov,	Dec,
0	0	0	0	0	0	0	0	0	0	0	0	0	0	0	0	0	0	0	0	0	0	0	0	0
#DIV/0!	#DIV/0!	#DIV/0!	#DIV/0!	#DIV/0!	#DIV/0!	#DIV/0!	#DIV/0!	#DIV/0!	#DIV/0!	#DIV/0!	#DIV/0!	#DIV/0!	#DIV/0!	#DIV/0!	#DIV/0!	#DIV/0!	#DIV/0!	#DIV/0!	#DIV/0!	#DIV/0!	#DIV/0!	#DIV/0!	#DIV/0!	#DIV/0!
#DIV/0!	#DIV/0!	#DIV/0!	#DIV/0!	#DIV/0!	#DIV/0!	#DIV/0!	#DIV/0!	#DIV/0!	#DIV/0!	#DIV/0!	#DIV/0!	#DIV/0!	#DIV/0!	#DIV/0!	#DIV/0!	#DIV/0!	#DIV/0!	#DIV/0!	#DIV/0!	#DIV/0!	#DIV/0!	#DIV/0!	#DIV/0!	#DIV/0!
Departments	Jan,-1	Feb,-1	Mar,-1	Apr,-1	May,-1	Jun,-1	Jul,-1	Aug,-1	Sep,-1	Oct,-1	Nov,-1	Dec,-1	Jan,	Feb,	Mar,	Apr,	May,	Jun,	Jul,	Aug,	Sep,	Oct,	Nov,	Dec,
0	0	0	0	0	0	0	0	0	0	0	0	0	0	0	0	0	0	0	0	0	0	0	0	0
#DIV/0!	#DIV/0!	#DIV/0!	#DIV/0!	#DIV/0!	#DIV/0!	#DIV/0!	#DIV/0!	#DIV/0!	#DIV/0!	#DIV/0!	#DIV/0!	#DIV/0!	#DIV/0!	#DIV/0!	#DIV/0!	#DIV/0!	#DIV/0!	#DIV/0!	#DIV/0!	#DIV/0!	#DIV/0!	#DIV/0!	#DIV/0!	#DIV/0!
#DIV/0!	#DIV/0!	#DIV/0!	#DIV/0!	#DIV/0!	#DIV/0!	#DIV/0!	#DIV/0!	#DIV/0!	#DIV/0!	#DIV/0!	#DIV/0!	#DIV/0!	#DIV/0!	#DIV/0!	#DIV/0!	#DIV/0!	#DIV/0!	#DIV/0!	#DIV/0!	#DIV/0!	#DIV/0!	#DIV/0!	#DIV/0!	#DIV/0!
Departments	Jan,-1	Feb,-1	Mar,-1	Apr,-1	May,-1	Jun,-1	Jul,-1	Aug,-1	Sep,-1	Oct,-1	Nov,-1	Dec,-1	Jan,	Feb,	Mar,	Apr,	May,	Jun,	Jul,	Aug,	Sep,	Oct,	Nov,	Dec,
0	0	0	0	0	0	0	0	0	0	0	0	0	0	0	0	0	0	0	0	0	0	0	0	0
#DIV/0!	#DIV/0!	#DIV/0!	#DIV/0!	#DIV/0!	#DIV/0!	#DIV/0!	#DIV/0!	#DIV/0!	#DIV/0!	#DIV/0!	#DIV/0!	#DIV/0!	#DIV/0!	#DIV/0!	#DIV/0!	#DIV/0!	#DIV/0!	#DIV/0!	#DIV/0!	#DIV/0!	#DIV/0!	#DIV/0!	#DIV/0!	#DIV/0!
#DIV/0!	#DIV/0!	#DIV/0!	#DIV/0!	#DIV/0!	#DIV/0!	#DIV/0!	#DIV/0!	#DIV/0!	#DIV/0!	#DIV/0!	#DIV/0!	#DIV/0!	#DIV/0!	#DIV/0!	#DIV/0!	#DIV/0!	#DIV/0!	#DIV/0!	#DIV/0!	#DIV/0!	#DIV/0!	#DIV/0!	#DIV/0!	#DIV/0!
Departments	Jan,-1	Feb,-1	Mar,-1	Apr,-1	May,-1	Jun,-1	Jul,-1	Aug,-1	Sep,-1	Oct,-1	Nov,-1	Dec,-1	Jan,	Feb,	Mar,	Apr,	May,	Jun,	Jul,	Aug,	Sep,	Oct,	Nov,	Dec,
0	0	0	0	0	0	0	0	0	0	0	0	0	0	0	0	0	0	0	0	0	0	0	0	0
#DIV/0!	#DIV/0!	#DIV/0!	#DIV/0!	#DIV/0!	#DIV/0!	#DIV/0!	#DIV/0!	#DIV/0!	#DIV/0!	#DIV/0!	#DIV/0!	#DIV/0!	#DIV/0!	#DIV/0!	#DIV/0!	#DIV/0!	#DIV/0!	#DIV/0!	#DIV/0!	#DIV/0!	#DIV/0!	#DIV/0!	#DIV/0!	#DIV/0!
#DIV/0!	#DIV/0!	#DIV/0!	#DIV/0!	#DIV/0!	#DIV/0!	#DIV/0!	#DIV/0!	#DIV/0!	#DIV/0!	#DIV/0!	#DIV/0!	#DIV/0!	#DIV/0!	#DIV/0!	#DIV/0!	#DIV/0!	#DIV/0!	#DIV/0!	#DIV/0!	#DIV/0!	#DIV/0!	#DIV/0!	#DIV/0!	#DIV/0!
Departments	Jan,-1	Feb,-1	Mar,-1	Apr,-1	May,-1	Jun,-1	Jul,-1	Aug,-1	Sep,-1	Oct,-1	Nov,-1	Dec,-1	Jan,	Feb,	Mar,	Apr,	May,	Jun,	Jul,	Aug,	Sep,	Oct,	Nov,	Dec,
0	0	0	0	0	0	0	0	0	0	0	0	0	0	0	0	0	0	0	0	0	0	0	0	0
#DIV/0!	#DIV/0!	#DIV/0!	#DIV/0!	#DIV/0!	#DIV/0!	#DIV/0!	#DIV/0!	#DIV/0!	#DIV/0!	#DIV/0!	#DIV/0!	#DIV/0!	#DIV/0!	#DIV/0!	#DIV/0!	#DIV/0!	#DIV/0!	#DIV/0!	#DIV/0!	#DIV/0!	#DIV/0!	#DIV/0!	#DIV/0!	#DIV/0!
#DIV/0!	#DIV/0!	#DIV/0!	#DIV/0!	#DIV/0!	#DIV/0!	#DIV/0!	#DIV/0!	#DIV/0!	#DIV/0!	#DIV/0!	#DIV/0!	#DIV/0!	#DIV/0!	#DIV/0!	#DIV/0!	#DIV/0!	#DIV/0!	#DIV/0!	#DIV/0!	#DIV/0!	#DIV/0!	#DIV/0!	#DIV/0!	#DIV/0!
Departments	Jan,-1	Feb,-1	Mar,-1	Apr,-1	May,-1	Jun,-1	Jul,-1	Aug,-1	Sep,-1	Oct,-1	Nov,-1	Dec,-1	Jan,	Feb,	Mar,	Apr,	May,	Jun,	Jul,	Aug,	Sep,	Oct,	Nov,	Dec,
0	0	0	0	0	0	0	0	0	0	0	0	0	0	0	0	0	0	0	0	0	0	0	0	0
#DIV/0!	#DIV/0!	#DIV/0!	#DIV/0!	#DIV/0!	#DIV/0!	#DIV/0!	#DIV/0!	#DIV/0!	#DIV/0!	#DIV/0!	#DIV/0!	#DIV/0!	#DIV/0!	#DIV/0!	#DIV/0!	#DIV/0!	#DIV/0!	#DIV/0!	#DIV/0!	#DIV/0!	#DIV/0!	#DIV/0!	#DIV/0!	#DIV/0!
#DIV/0!	#DIV/0!	#DIV/0!	#DIV/0!	#DIV/0!	#DIV/0!	#DIV/0!	#DIV/0!	#DIV/0!	#DIV/0!	#DIV/0!	#DIV/0!	#DIV/0!	#DIV/0!	#DIV/0!	#DIV/0!	#DIV/0!	#DIV/0!	#DIV/0!	#DIV/0!	#DIV/0!	#DIV/0!	#DIV/0!	#DIV/0!	#DIV/0!
Departments	Jan,-1	Feb,-1	Mar,-1	Apr,-1	May,-1	Jun,-1	Jul,-1	Aug,-1	Sep,-1	Oct,-1	Nov,-1	Dec,-1	Jan,	Feb,	Mar,	Apr,	May,	Jun,	Jul,	Aug,	Sep,	Oct,	Nov,	Dec,
0	0	0	0	0	0	0	0	0	0	0	0	0	0	0	0	0	0	0	0	0	0	0	0	0
#DIV/0!	#DIV/0!	#DIV/0!	#DIV/0!	#DIV/0!	#DIV/0!	#DIV/0!	#DIV/0!	#DIV/0!	#DIV/0!	#DIV/0!	#DIV/0!	#DIV/0!	#DIV/0!	#DIV/0!	#DIV/0!	#DIV/0!	#DIV/0!	#DIV/0!	#DIV/0!	#DIV/0!	#DIV/0!	#DIV/0!	#DIV/0!	#DIV/0!
#DIV/0!	#DIV/0!	#DIV/0!	#DIV/0!	#DIV/0!	#DIV/0!	#DIV/0!	#DIV/0!	#DIV/0!	#DIV/0!	#DIV/0!	#DIV/0!	#DIV/0!	#DIV/0!	#DIV/0!	#DIV/0!	#DIV/0!	#DIV/0!	#DIV/0!	#DIV/0!	#DIV/0!	#DIV/0!	#DIV/0!	#DIV/0!	#DIV/0!
Departments	Jan,-1	Feb,-1	Mar,-1	Apr,-1	May,-1	Jun,-1	Jul,-1	Aug,-1	Sep,-1	Oct,-1	Nov,-1	Dec,-1	Jan,	Feb,	Mar,	Apr,	May,	Jun,	Jul,	Aug,	Sep,	Oct,	Nov,	Dec,
0	0	0	0	0	0	0	0	0	0	0	0	0	0	0	0	0	0	0	0	0	0	0	0	0
#DIV/0!	#DIV/0!	#DIV/0!	#DIV/0!	#DIV/0!	#DIV/0!	#DIV/0!	#DIV/0!	#DIV/0!	#DIV/0!	#DIV/0!	#DIV/0!	#DIV/0!	#DIV/0!	#DIV/0!	#DIV/0!	#DIV/0!	#DIV/0!	#DIV/0!	#DIV/0!	#DIV/0!	#DIV/0!	#DIV/0!	#DIV/0!	#DIV/0!
#DIV/0!	#DIV/0!	#DIV/0!	#DIV/0!	#DIV/0!	#DIV/0!	#DIV/0!	#DIV/0!	#DIV/0!	#DIV/0!	#DIV/0!	#DIV/0!	#DIV/0!	#DIV/0!	#DIV/0!	#DIV/0!	#DIV/0!	#DIV/0!	#DIV/0!	#DIV/0!	#DIV/0!	#DIV/0!	#DIV/0!	#DIV/0!	#DIV/0!
Departments	Jan,-1	Feb,-1	Mar,-1	Apr,-1	May,-1	Jun,-1	Jul,-1	Aug,-1	Sep,-1	Oct,-1	Nov,-1	Dec,-1	Jan,	Feb,	Mar,	Apr,	May,	Jun,	Jul,	Aug,	Sep,	Oct,	Nov,	Dec,
Total	0	0	0	0	0	0	0	0	0	0	0	0	0	0	0	0	0	0	0	0	0	0	0	0
0	0	0	0	0	0	0	0	0	0	0	0	0	0	0	0	0	0	0	0	0	0	0	0	0
0	0	0	0	0	0	0	0	0	0	0	0	0	0	0	0	0	0	0	0	0	0	0	0	0

## Sheet: CriticalAreas
Operation Theatre
Sr. No.	Departments	Jan,-1	Feb,-1	Mar,-1	Apr,-1	May,-1	Jun,-1	Jul,-1	Aug,-1	Sep,-1	Oct,-1	Nov,-1	Dec,-1	Jan,	Feb,	Mar,	Apr,	May,	Jun,	Jul,	Aug,	Sep,	Oct,	Nov,	Dec,		Mean	SD	2SD	Mean-2SD	Mean+2SD	Median
1	Emergency Surgery																										#DIV/0!	#DIV/0!	#DIV/0!	#DIV/0!	#DIV/0!	#NUM!
2	Major Surgery																										#DIV/0!	#DIV/0!	#DIV/0!	#DIV/0!	#DIV/0!	#NUM!
3	Minor Surgery																										#DIV/0!	#DIV/0!	#DIV/0!	#DIV/0!	#DIV/0!	#NUM!
4	E.C.T.																										#DIV/0!	#DIV/0!	#DIV/0!	#DIV/0!	#DIV/0!	#NUM!
5	Total Surgery																										#DIV/0!	#DIV/0!	#DIV/0!	#DIV/0!	#DIV/0!	#NUM!
Obstetric Department
Sr. No.	Deliveries	Jan,-1	Feb,-1	Mar,-1	Apr,-1	May,-1	Jun,-1	Jul,-1	Aug,-1	Sep,-1	Oct,-1	Nov,-1	Dec,-1	Jan,	Feb,	Mar,	Apr,	May,	Jun,	Jul,	Aug,	Sep,	Oct,	Nov,	Dec,		Mean	SD	2SD	Mean-2SD	Mean+2SD	Median
1	Normal Deliveries																										#DIV/0!	#DIV/0!	#DIV/0!	#DIV/0!	#DIV/0!	0
2	Number of LSCS																										#DIV/0!	#DIV/0!	#DIV/0!	#DIV/0!	#DIV/0!	#NUM!
3	Total Deliveries	0	0	0	0	0	0	0	0	0	0	0	0	0	0	0	0	0	0	0	0	0	0	0	0		0	0	0	0	0	0
4	LSCS Rate	#DIV/0!	#DIV/0!	#DIV/0!	#DIV/0!	#DIV/0!	#DIV/0!	#DIV/0!	#DIV/0!	#DIV/0!	#DIV/0!	#DIV/0!	#DIV/0!	#DIV/0!	#DIV/0!	#DIV/0!	#DIV/0!	#DIV/0!	#DIV/0!	#DIV/0!	#DIV/0!	#DIV/0!	#DIV/0!	#DIV/0!	#DIV/0!
Casualty Department
Sr. No.	Casualty	Jan,-1	Feb,-1	Mar,-1	Apr,-1	May,-1	Jun,-1	Jul,-1	Aug,-1	Sep,-1	Oct,-1	Nov,-1	Dec,-1	Jan,	Feb,	Mar,	Apr,	May,	Jun,	Jul,	Aug,	Sep,	Oct,	Nov,	Dec,		Mean	SD	2SD	Mean-2SD	Mean+2SD	Median
1	General Cases																										#DIV/0!	#DIV/0!	#DIV/0!	#DIV/0!	#DIV/0!	#NUM!
2	Total No. of MLCs																										#DIV/0!	#DIV/0!	#DIV/0!	#DIV/0!	#DIV/0!	#NUM!
Family Planning
Sr. No.	Number of sterilizations	Jan,-1	Feb,-1	Mar,-1	Apr,-1	May,-1	Jun,-1	Jul,-1	Aug,-1	Sep,-1	Oct,-1	Nov,-1	Dec,-1	Jan,	Feb,	Mar,	Apr,	May,	Jun,	Jul,	Aug,	Sep,	Oct,	Nov,	Dec,		Mean	SD	2SD	Mean-2SD	Mean+2SD	Median
1	No. of Male Sterilizations																										#DIV/0!	#DIV/0!	#DIV/0!	#DIV/0!	#DIV/0!	#NUM!
2	No. of Female Sterilizations																										#DIV/0!	#DIV/0!	#DIV/0!	#DIV/0!	#DIV/0!	#NUM!
Morgue Services
Sr. No.	Morgue	Jan,-1	Feb,-1	Mar,-1	Apr,-1	May,-1	Jun,-1	Jul,-1	Aug,-1	Sep,-1	Oct,-1	Nov,-1	Dec,-1	Jan,	Feb,	Mar,	Apr,	May,	Jun,	Jul,	Aug,	Sep,	Oct,	Nov,	Dec,		Mean	SD	2SD	Mean-2SD	Mean+2SD	Median
1	No. of Dead Bodies Kept																										#DIV/0!	#DIV/0!	#DIV/0!	#DIV/0!	#DIV/0!	#NUM!
2	No. of Dead Bodies from outside centres																										#DIV/0!	#DIV/0!	#DIV/0!	#DIV/0!	#DIV/0!	#NUM!
3	No. of Dead Bodies from MCGM Hospitals																										#DIV/0!	#DIV/0!	#DIV/0!	#DIV/0!	#DIV/0!	#NUM!
4	Morgue Occupancy																										#DIV/0!	#DIV/0!	#DIV/0!	#DIV/0!	#DIV/0!	#NUM!
5	No. of Refusals																										#DIV/0!	#DIV/0!	#DIV/0!	#DIV/0!	#DIV/0!	#NUM!
Ambulance Services
Sr. No.	Ambulance	Jan,-1	Feb,-1	Mar,-1	Apr,-1	May,-1	Jun,-1	Jul,-1	Aug,-1	Sep,-1	Oct,-1	Nov,-1	Dec,-1	Jan,	Feb,	Mar,	Apr,	May,	Jun,	Jul,	Aug,	Sep,	Oct,	Nov,	Dec,		Mean	SD	2SD	Mean-2SD	Mean+2SD	Median
1	No. of Calls																										#DIV/0!	#DIV/0!	#DIV/0!	#DIV/0!	#DIV/0!	#NUM!
Hearse Services
Sr. No.	Hearse	Jan,-1	Feb,-1	Mar,-1	Apr,-1	May,-1	Jun,-1	Jul,-1	Aug,-1	Sep,-1	Oct,-1	Nov,-1	Dec,-1	Jan,	Feb,	Mar,	Apr,	May,	Jun,	Jul,	Aug,	Sep,	Oct,	Nov,	Dec,		Mean	SD	2SD	Mean-2SD	Mean+2SD	Median
1	No. of Calls																										#DIV/0!	#DIV/0!	#DIV/0!	#DIV/0!	#DIV/0!	#NUM!
Transfer of patients
Sr. No.	Tranfer of patients	Jan,-1	Feb,-1	Mar,-1	Apr,-1	May,-1	Jun,-1	Jul,-1	Aug,-1	Sep,-1	Oct,-1	Nov,-1	Dec,-1	Jan,	Feb,	Mar,	Apr,	May,	Jun,	Jul,	Aug,	Sep,	Oct,	Nov,	Dec,		Mean	SD	2SD	Mean-2SD	Mean+2SD	Median
1	No. of Transfer in																										#DIV/0!	#DIV/0!	#DIV/0!	#DIV/0!	#DIV/0!	#NUM!
2	No. of Transfer out																										#DIV/0!	#DIV/0!	#DIV/0!	#DIV/0!	#DIV/0!	#NUM!
Vital Equipments
Month		Jan,				Feb,				Mar,				Apr,				May,				Jun,				Jul,				Aug,				Sep,				Oct,				Nov,				Dec,
Sr. No.	List of Vital Equipments	Numbers Available	Numbers Working	No. of equipments that have outlived their expected life	No. for which AMC/CMC available	Numbers Available	Numbers Working	No. of equipments that have outlived their expected life	No. for which AMC/CMC available	Numbers Available	Numbers Working	No. of equipments that have outlived their expected life	No. for which AMC/CMC available	Numbers Available	Numbers Working	No. of equipments that have outlived their expected life	No. for which AMC/CMC available	Numbers Available	Numbers Working	No. of equipments that have outlived their expected life	No. for which AMC/CMC available	Numbers Available	Numbers Working	No. of equipments that have outlived their expected life	No. for which AMC/CMC available	Numbers Available	Numbers Working	No. of equipments that have outlived their expected life	No. for which AMC/CMC available	Numbers Available	Numbers Working	No. of equipments that have outlived their expected life	No. for which AMC/CMC available	Numbers Available	Numbers Working	No. of equipments that have outlived their expected life	No. for which AMC/CMC available	Numbers Available	Numbers Working	No. of equipments that have outlived their expected life	No. for which AMC/CMC available	Numbers Available	Numbers Working	No. of equipments that have outlived their expected life	No. for which AMC/CMC available	Numbers Available	Numbers Working	No. of equipments that have outlived their expected life	No. for which AMC/CMC available
1	Ventilator
2	Defibrillator
3	ECG Machine
4	X-Ray 500 mA
5	Oxygen / Med. Gases – system
6	Suction Machine / system
7	Multipara Monitor
8	Pulse Oxymeter
9	Glucometer
10	ABG Analyser
11	Blood Cell Counter
12	Electrolyte Analyser
13	Anaesthesia Machine
14	C-arm machine
15	Portable X-Ray machine
16	USG Machine
17	Syringe Infusion Pump
Indicators for patient Care and Monitoring Standards

## Sheet: CriticalAreasCalculation
Operation Theatre	Jan,-1	Feb,-1	Mar,-1	Apr,-1	May,-1	Jun,-1	Jul,-1	Aug,-1	Sep,-1	Oct,-1	Nov,-1	Dec,-1	Jan,	Feb,	Mar,	Apr,	May,	Jun,	Jul,	Aug,	Sep,	Oct,	Nov,	Dec,
Emergency Surgery	0	0	0	0	0	0	0	0	0	0	0	0	0	0	0	0	0	0	0	0	0	0	0	0
#DIV/0!	#DIV/0!	#DIV/0!	#DIV/0!	#DIV/0!	#DIV/0!	#DIV/0!	#DIV/0!	#DIV/0!	#DIV/0!	#DIV/0!	#DIV/0!	#DIV/0!	#DIV/0!	#DIV/0!	#DIV/0!	#DIV/0!	#DIV/0!	#DIV/0!	#DIV/0!	#DIV/0!	#DIV/0!	#DIV/0!	#DIV/0!	#DIV/0!
#DIV/0!	#DIV/0!	#DIV/0!	#DIV/0!	#DIV/0!	#DIV/0!	#DIV/0!	#DIV/0!	#DIV/0!	#DIV/0!	#DIV/0!	#DIV/0!	#DIV/0!	#DIV/0!	#DIV/0!	#DIV/0!	#DIV/0!	#DIV/0!	#DIV/0!	#DIV/0!	#DIV/0!	#DIV/0!	#DIV/0!	#DIV/0!	#DIV/0!
Operation Theatre	Jan,-1	Feb,-1	Mar,-1	Apr,-1	May,-1	Jun,-1	Jul,-1	Aug,-1	Sep,-1	Oct,-1	Nov,-1	Dec,-1	Jan,	Feb,	Mar,	Apr,	May,	Jun,	Jul,	Aug,	Sep,	Oct,	Nov,	Dec,
Major Surgery	0	0	0	0	0	0	0	0	0	0	0	0	0	0	0	0	0	0	0	0	0	0	0	0
#DIV/0!	#DIV/0!	#DIV/0!	#DIV/0!	#DIV/0!	#DIV/0!	#DIV/0!	#DIV/0!	#DIV/0!	#DIV/0!	#DIV/0!	#DIV/0!	#DIV/0!	#DIV/0!	#DIV/0!	#DIV/0!	#DIV/0!	#DIV/0!	#DIV/0!	#DIV/0!	#DIV/0!	#DIV/0!	#DIV/0!	#DIV/0!	#DIV/0!
#DIV/0!	#DIV/0!	#DIV/0!	#DIV/0!	#DIV/0!	#DIV/0!	#DIV/0!	#DIV/0!	#DIV/0!	#DIV/0!	#DIV/0!	#DIV/0!	#DIV/0!	#DIV/0!	#DIV/0!	#DIV/0!	#DIV/0!	#DIV/0!	#DIV/0!	#DIV/0!	#DIV/0!	#DIV/0!	#DIV/0!	#DIV/0!	#DIV/0!
Operation Theatre	Jan,-1	Feb,-1	Mar,-1	Apr,-1	May,-1	Jun,-1	Jul,-1	Aug,-1	Sep,-1	Oct,-1	Nov,-1	Dec,-1	Jan,	Feb,	Mar,	Apr,	May,	Jun,	Jul,	Aug,	Sep,	Oct,	Nov,	Dec,
Minor Surgery	0	0	0	0	0	0	0	0	0	0	0	0	0	0	0	0	0	0	0	0	0	0	0	0
#DIV/0!	#DIV/0!	#DIV/0!	#DIV/0!	#DIV/0!	#DIV/0!	#DIV/0!	#DIV/0!	#DIV/0!	#DIV/0!	#DIV/0!	#DIV/0!	#DIV/0!	#DIV/0!	#DIV/0!	#DIV/0!	#DIV/0!	#DIV/0!	#DIV/0!	#DIV/0!	#DIV/0!	#DIV/0!	#DIV/0!	#DIV/0!	#DIV/0!
#DIV/0!	#DIV/0!	#DIV/0!	#DIV/0!	#DIV/0!	#DIV/0!	#DIV/0!	#DIV/0!	#DIV/0!	#DIV/0!	#DIV/0!	#DIV/0!	#DIV/0!	#DIV/0!	#DIV/0!	#DIV/0!	#DIV/0!	#DIV/0!	#DIV/0!	#DIV/0!	#DIV/0!	#DIV/0!	#DIV/0!	#DIV/0!	#DIV/0!
Operation Theatre	Jan,-1	Feb,-1	Mar,-1	Apr,-1	May,-1	Jun,-1	Jul,-1	Aug,-1	Sep,-1	Oct,-1	Nov,-1	Dec,-1	Jan,	Feb,	Mar,	Apr,	May,	Jun,	Jul,	Aug,	Sep,	Oct,	Nov,	Dec,
Electroconvulsive therapy	0	0	0	0	0	0	0	0	0	0	0	0	0	0	0	0	0	0	0	0	0	0	0	0
#DIV/0!	#DIV/0!	#DIV/0!	#DIV/0!	#DIV/0!	#DIV/0!	#DIV/0!	#DIV/0!	#DIV/0!	#DIV/0!	#DIV/0!	#DIV/0!	#DIV/0!	#DIV/0!	#DIV/0!	#DIV/0!	#DIV/0!	#DIV/0!	#DIV/0!	#DIV/0!	#DIV/0!	#DIV/0!	#DIV/0!	#DIV/0!	#DIV/0!
#DIV/0!	#DIV/0!	#DIV/0!	#DIV/0!	#DIV/0!	#DIV/0!	#DIV/0!	#DIV/0!	#DIV/0!	#DIV/0!	#DIV/0!	#DIV/0!	#DIV/0!	#DIV/0!	#DIV/0!	#DIV/0!	#DIV/0!	#DIV/0!	#DIV/0!	#DIV/0!	#DIV/0!	#DIV/0!	#DIV/0!	#DIV/0!	#DIV/0!
Operation Theatre	Jan,-1	Feb,-1	Mar,-1	Apr,-1	May,-1	Jun,-1	Jul,-1	Aug,-1	Sep,-1	Oct,-1	Nov,-1	Dec,-1	Jan,	Feb,	Mar,	Apr,	May,	Jun,	Jul,	Aug,	Sep,	Oct,	Nov,	Dec,
Total Surgery	0	0	0	0	0	0	0	0	0	0	0	0	0	0	0	0	0	0	0	0	0	0	0	0
#DIV/0!	#DIV/0!	#DIV/0!	#DIV/0!	#DIV/0!	#DIV/0!	#DIV/0!	#DIV/0!	#DIV/0!	#DIV/0!	#DIV/0!	#DIV/0!	#DIV/0!	#DIV/0!	#DIV/0!	#DIV/0!	#DIV/0!	#DIV/0!	#DIV/0!	#DIV/0!	#DIV/0!	#DIV/0!	#DIV/0!	#DIV/0!	#DIV/0!
#DIV/0!	#DIV/0!	#DIV/0!	#DIV/0!	#DIV/0!	#DIV/0!	#DIV/0!	#DIV/0!	#DIV/0!	#DIV/0!	#DIV/0!	#DIV/0!	#DIV/0!	#DIV/0!	#DIV/0!	#DIV/0!	#DIV/0!	#DIV/0!	#DIV/0!	#DIV/0!	#DIV/0!	#DIV/0!	#DIV/0!	#DIV/0!	#DIV/0!
Morgue Services
Morgue	Jan,-1	Feb,-1	Mar,-1	Apr,-1	May,-1	Jun,-1	Jul,-1	Aug,-1	Sep,-1	Oct,-1	Nov,-1	Dec,-1	Jan,	Feb,	Mar,	Apr,	May,	Jun,	Jul,	Aug,	Sep,	Oct,	Nov,	Dec,
No. of Dead Bodies Kept	0	0	0	0	0	0	0	0	0	0	0	0	0	0	0	0	0	0	0	0	0	0	0	0
#DIV/0!	#DIV/0!	#DIV/0!	#DIV/0!	#DIV/0!	#DIV/0!	#DIV/0!	#DIV/0!	#DIV/0!	#DIV/0!	#DIV/0!	#DIV/0!	#DIV/0!	#DIV/0!	#DIV/0!	#DIV/0!	#DIV/0!	#DIV/0!	#DIV/0!	#DIV/0!	#DIV/0!	#DIV/0!	#DIV/0!	#DIV/0!	#DIV/0!
#DIV/0!	#DIV/0!	#DIV/0!	#DIV/0!	#DIV/0!	#DIV/0!	#DIV/0!	#DIV/0!	#DIV/0!	#DIV/0!	#DIV/0!	#DIV/0!	#DIV/0!	#DIV/0!	#DIV/0!	#DIV/0!	#DIV/0!	#DIV/0!	#DIV/0!	#DIV/0!	#DIV/0!	#DIV/0!	#DIV/0!	#DIV/0!	#DIV/0!
	Jan,	Cumulative(Feb,13 to Jan,14)	Feb,	Cumulative(Mar,13 to Feb,14)	Mar,	Cumulative(Apr,13 to Mar,14)	Apr,	Cumulative(May,13 to Apr,14)	May,	Cumulative(Jun,13 to May,14)	Jun,	Cumulative(Jul,13 to Jun,14)	Jul,	Cumulative(Aug,13 to Jul,14)	Aug,	Cumulative(Sep,13 to Aug,14)	Sep,	Cumulative(Oct,13 to Sep,14)	Oct,	Cumulative(Nov,13 to Oct,14)	Nov,	Cumulative(Dec,13 to Nov,14)	Dec,	Cumulative(Jan,14 to Dec,14)
No. of Dead Bodies from outside centres	0	0	0	0	0	0	0	0	0	0	0	0	0	0	0	0	0	0	0	0	0	0	0	0
No. of Dead Bodies from MCGM Hospitals	0	0	0	0	0	0	0	0	0	0	0	0	0	0	0	0	0	0	0	0	0	0	0	0
Ambulance Services
Ambulance	Jan,-1	Feb,-1	Mar,-1	Apr,-1	May,-1	Jun,-1	Jul,-1	Aug,-1	Sep,-1	Oct,-1	Nov,-1	Dec,-1	Jan,	Feb,	Mar,	Apr,	May,	Jun,	Jul,	Aug,	Sep,	Oct,	Nov,	Dec,
No. of Calls	0	0	0	0	0	0	0	0	0	0	0	0	0	0	0	0	0	0	0	0	0	0	0	0
#DIV/0!	#DIV/0!	#DIV/0!	#DIV/0!	#DIV/0!	#DIV/0!	#DIV/0!	#DIV/0!	#DIV/0!	#DIV/0!	#DIV/0!	#DIV/0!	#DIV/0!	#DIV/0!	#DIV/0!	#DIV/0!	#DIV/0!	#DIV/0!	#DIV/0!	#DIV/0!	#DIV/0!	#DIV/0!	#DIV/0!	#DIV/0!	#DIV/0!
#DIV/0!	#DIV/0!	#DIV/0!	#DIV/0!	#DIV/0!	#DIV/0!	#DIV/0!	#DIV/0!	#DIV/0!	#DIV/0!	#DIV/0!	#DIV/0!	#DIV/0!	#DIV/0!	#DIV/0!	#DIV/0!	#DIV/0!	#DIV/0!	#DIV/0!	#DIV/0!	#DIV/0!	#DIV/0!	#DIV/0!	#DIV/0!	#DIV/0!
Hearse Services
Hearse	Jan,-1	Feb,-1	Mar,-1	Apr,-1	May,-1	Jun,-1	Jul,-1	Aug,-1	Sep,-1	Oct,-1	Nov,-1	Dec,-1	Jan,	Feb,	Mar,	Apr,	May,	Jun,	Jul,	Aug,	Sep,	Oct,	Nov,	Dec,
No. of Calls	0	0	0	0	0	0	0	0	0	0	0	0	0	0	0	0	0	0	0	0	0	0	0	0
#DIV/0!	#DIV/0!	#DIV/0!	#DIV/0!	#DIV/0!	#DIV/0!	#DIV/0!	#DIV/0!	#DIV/0!	#DIV/0!	#DIV/0!	#DIV/0!	#DIV/0!	#DIV/0!	#DIV/0!	#DIV/0!	#DIV/0!	#DIV/0!	#DIV/0!	#DIV/0!	#DIV/0!	#DIV/0!	#DIV/0!	#DIV/0!	#DIV/0!
#DIV/0!	#DIV/0!	#DIV/0!	#DIV/0!	#DIV/0!	#DIV/0!	#DIV/0!	#DIV/0!	#DIV/0!	#DIV/0!	#DIV/0!	#DIV/0!	#DIV/0!	#DIV/0!	#DIV/0!	#DIV/0!	#DIV/0!	#DIV/0!	#DIV/0!	#DIV/0!	#DIV/0!	#DIV/0!	#DIV/0!	#DIV/0!	#DIV/0!

## Sheet: FacilityManagement
Blood Bank
No. of Blood Units	Jan,	Feb,	Mar,	Apr,	May,	Jun,	Jul,	Aug,	Sep,	Oct,	Nov,	Dec,
Blood Units on rack at start of the month		0	0	0	0	0	0	0	0	0	0	0
Total Blood Units collected in the month
Blood Units on rack at end of the month
Blood units utilized in the month
Blood units disposed in the month
Grievience Redressal System
Area of Complaint	No. of Complaints
	Jan,	Feb,	Mar,	Apr,	May,	Jun,	Jul,	Aug,	Sep,	Oct,	Nov,	Dec,
Infrastructure (investigations, etc.)
Staff Related
Services- Food
Services- Linen
Services- Medicines
Cleanliness
Lifts
	Jan,	Feb,	Mar,	Apr,	May,	Jun,	Jul,	Aug,	Sep,	Oct,	Nov,	Dec,
Total no. of Lifts
Total Time (in Hrs) for which lifts were not working
Last Date of servicing (Enter dd-mm-yyyy)
DG Set
	Jan,	Feb,	Mar,	Apr,	May,	Jun,	Jul,	Aug,	Sep,	Oct,	Nov,	Dec,
No. of Automatic start trials of DG Set (Fire fighting system checks)
Indicators for patient Care and Monitoring Standards

## Sheet: FacilityCal
Blood Bank	Jan,			Feb,			Mar,			Apr,			May,			Jun,			Jul,			Aug,			Sep,			Oct,			Nov,			Dec,
Blood units disposed in the month	0	0	0	0	0	0	0	0	0	0	0	0	0	0	0	0	0	0	0	0	0	0	0	0	0	0	0	0	0	0	0	0	0	0	0	0
Blood units utilized in the month	0	0		0	0		0	0		0	0		0	0		0	0		0	0		0	0		0	0		0	0		0	0		0	0
Blood Units on rack at end of the month	0			0			0			0			0			0			0			0			0			0			0			0
Total Blood Units collected in the month	0	0		0	0		0	0		0	0		0	0		0	0		0	0		0	0		0	0		0	0		0	0		0	0
Blood Units on rack at start of the month	0			0			0			0			0			0			0			0			0			0			0			0
Lifts	Jan,	Feb,	Mar,	Apr,	May,	Jun,	Jul,	Aug,	Sep,	Oct,	Nov,	Dec,
Total Lift Time	0	0	0	0	0	0	0	0	0	0	0	0
Total Time(in Hrs) for which lifts were not working in the month	0	0	0	0	0	0	0	0	0	0	0	0
Lifts working	0	0	0	0	0	0	0	0	0	0	0	0
Last Date of servicing (in days)	41875	41875	41875	41875	41875	41875	41875	41875	41875	41875	41875	41875

[truncated: 14 more sheets: AdministrativeEfficiency, AdminEffCalculation, January Report, Feb Report, March Report, April Report, May Report, June Report, July Report, August Report, September Report, October Report, November Report, December Report]
